# Supplementary material for: Cryptic Cryptophytes—Revision of the Genus Goniomonas
Source: J Eukaryot Microbiol. 2025 Sep 12;72(5):e70038. doi: 10.1111/jeu.70038 (PMC12432292; doi:10.1111/jeu.70038)
Supplement: Supplementary file 1 — Data S1: Supporting Information. [file JEU-72-e70038-s006.zip]

Archive with 3 entries (3 files):
- Alignment18S 2nd rev.fasta
- Morphological summary_3rdRev.xlsx
- Supplementary material.pdf
