# Supplementary material for: Cryptic Cryptophytes—Revision of the Genus Goniomonas
Source: J Eukaryot Microbiol. 2025 Sep 12;72(5):e70038. doi: 10.1111/jeu.70038 (PMC12432292; doi:10.1111/jeu.70038)
Supplement: Supplementary file 1 — Data S1: Supporting Information. [file JEU-72-e70038-s006.zip › Alignment18S 2nd rev.fasta]

>HFCC162
------------------------------------------------------------
---------T-AAGTCTACACCGTGAAACTGCGAATGGCTCATTAAATCAGTTATCGTTT
ATTTGATGTTTCCTT---ACTACATGGATAACCGTAGTAATTCTAGAGCTAATACATGCC
CAC-----------------------AAAGCCCCGACG---CAAGAAGGGGTGTATTTAT
TAGATTCAAA-CCAA---------------------CATTTAACCCGGTGATTCATAGTA
ACTCTTT-----GTTTTCGAACCGCATGGCC-TTGCGCTGGCGGTGCTTCATTCAAATTT
CTGCCCTATCAACTTTCGATGGTAGGATAGTGGCCTACCATGGTTTTAACGGGTGAGGGG
GATTAGGGTCTTATCCCGGAGAGTATGCCTGAGAGACGGCAAACACATCCAAGGAAGGCA
GCAGGCGCGCAAATTACCCAATCCCAACACGGGGAGGTAGTGACAATAAATACCAATGCA
GAGCCCACTGGGTTTTGCAATTGGAATGAGAACAATTTAAATCCCTTAACGAGGATCCAT
TAGAGGGCAAGTCTGGTGCCAGCAGCCGCGGTAATTCCAGCTCTAATAGCGTATATTAAA
GTTGTTGCAGTTAAAAAGCTCGTAGTTGGACTTTTGGGAAAATT-AAAAGGATGGTGAAA
-T-AAAGTTGTTGG-------------GCGTTTAAA----CGCGTCCG-ATGACCGCTAT
CCCCCAATCA-----TTTATGTGGGAGGGGGTCATTCGTTGGGTCTG---GAGGTTGTC-
---TGGCTTTGTCGCAAGGCAGGGT-CGGGTGG--CAATACCGTCATGGGTGGCCAT---
--TCCAAACTCTCTCACTTTTTACCTTGAGCAAATTAGAGTGTTCAAAGCGGGCTTGT--
--TACGCTTGAATAGTCTAGCATGGAATAATGGAATAGGACTCGAG----TCCTG-TTCG
TTGG-TTTT---------------------------------TGGGATTTGAGTAATGAT
TAATAGGGATGGTTGGGGCCGTTTGTATTCCGTTGTCAGAGGTGAAATTCTTGGATTTAC
GGAAGACAAACATCTGCGAAAGCATTCGGCAA-GCACATGCTCATTAATCAAGAACGAAA
GTTAGGGGATCGAAGACGATCAGATACCGTCGTAGTCTTAACCATAA-ACTATGCCGACT
CGGGATCCGCGCGCGTTGATTTT-ATCAAACGACCGTGTGGGCACCGTGTGGGAAACCAT
TCAGTGTTTGGGCTCCGGGGGGAGTATGGTCGCAAGGCTGAAACTTAAAGGAATTGACGG
AAGGGCACCACCAGGAGTGGAGCCTGCGGCTTAATTTGACTCAACACGGGAAATCTCACC
AGGTCCAGACATTTTCAGGAAGATCAGATTGAAAGCTCTTATTTGATTAGATGGGTGGTG
GTGCATGGCCGTTCTTAGTTGGTGGAGTGATTTGTCTGGTTAATTCCGTTAACGAACGAG
ACCTCAGCCTGCTAAGTAGGGGG-CGTGGCTATTTTGGCCGGCGC---------------
--------------------------------TCAAA-ATTTACCTTCTTAGAGGGACTA
TTTGTGTTTAACGAATGGAAGTTTGAGGCAATAACAGGTCTGTGATGCCCTTCGATGTTC
TGGGCCGCACGCGCGCTACACTGACGAGTCCAACAAGCA-TAAGTTTTATTTTCTCAAGG
GTCAGCAATGATCTGGGGGCAACCTCTCGCTTTCGTTTCTCGCCTCGGCGGGGGCGGAAG
TTGCTTGGGAGAAGAGTCCTGGTCCGAAAGGTCTGGGGAAACTTGCAAGACTCTGTCGTG
ATGGGGCTAGCTCCTTGTAATTATGGAGCTTCAACGAGGAATTCCTAGTAAGCGCGAGTC
ATCAGCTCGCGTTGATTACGTCCCTGCCCTTTGTACACACCGCCCGTCGCTCCTACCGAT
TGAATGGTCCGGTGAAATCTTCGGATTGTCGATTGTAGTG-GGCAACTGCTG----CAAA
ATCGCGAAAAGTTGAT--------------------------------------------
----------------------------
>DQ980479
-------------------------ATATGCTTGTCTCAAAGATTAAGCCATGCATGTCT
AAGTGTAAAT-AAGTCTACACCGTGAAACTGCGAATGGCTCATTAAATCAGTTATCGTTT
ATTTGATGTTTCCTT---ACTACATGGATAACCGTAGTAATTCTAGAGCTAATACATGCC
CAC-----------------------AAAGCCCCGACG---CAAGAAGGGGTGTATTTAT
TAGATTCAAA-CCAA---------------------CATTTAACCCGGTGATTCATAGTA
ACTCTTT-----GTTTTCGAACCGCATGGCC-TTGCGCTGGCGGTGCTTCATTCAAATTT
CTGCCCTATCAACTTTCGATGGTAGGATAGTGGCCTACCATGGTTTTAACGGGTGAGGGG
GATTAGGGTCTTATCCCGGAGAGTATGCCTGAGAGACGGCAAACACATCCAAGGAAGGCA
GCAGGCGCGCAAATTACCCAATCCCAACACGGGGAGGTAGTGACAATAAATACCAATGCA
GAGCCCACTGGGTTTTGCAATTGGAATGAGAACAATTTAAATCCCTTAACGAGGATCCAT
TAGAGGGCAAGTCTGGTGCCAGCAGCCGCGGTAATTCCAGCTCTAATAGCGTATATTAAA
GTTGTTGCAGTTAAAAAGCTCGTAGTTGGACTTTTGGGAAAATT-AAAAGGATGGTGAAA
-T-AAAGTTGTTGG-------------GCGTTTAAA----CGCGTCCG-ATGACCGCTAT
CCCCCAATCA-----TTTATGTGGGAGGGGGTCATTCGTTGGGTCTG---GAGGTTGTC-
---TGGCTTTGTCGCAAGGCAGGGT-CGGGTGG--CAATACCGTCATGGGTGGCCAT---
--TCCAAACTCTCTCACTTTTTACCTTGAGCAAATTAGAGTGTTCAAAGCGGGCTTGT--
--TACGCTTGAATAGTCTAGCATGGAATAATGGAATAGGACTCGAG----TCCTG-TTCG
TTGG-TTTT---------------------------------TGGGATTTGAGTAATGAT
TAATAGGGATGGTTGGGGCCGTTTGTATTCCGTTGTCAGAGGTGAAATTCTTGGATTTAC
GGAAGACAAACATCTGCGAAAGCATTCGGCAA-GCACATGCTCATTAATCAAGAACGAAA
GTTAGGGGATCGAAGACGATCAGATACCGTCGTAGTCTTAACCATAANNCTATGCCGACT
CGGGATCCGCGCGCGTTGATTTT-ATCAAACGACCGTGTGGGCACCGTGTGGGAAACCAT
TCAGTGTTTGGGCTCCGGGGGGAGTATGGTCGCAAGGCTGAAACTTAAAGGAATTGACGG
AAGGGCACCACCAGGAGTGGAGCCTGCGGCTTAATTTGACTCAACACGGGAAATCTCACC
AGGTCCAGACATTTTCAGGAAGATCAGATTGAAAGCTCTTATTTGATTAGATGGGTGGTG
GTGCATGGCCGTTCTTAGTTGGTGGAGTGATTTGTCTGGTTAATTCCGTTAACGAACGAG
ACCTCAGCCTGCTAAGTAGGGGG-CGTGGCTATTTTGGCCGGCGC---------------
--------------------------------TCAAA-ATTTACCTTCTTAGAGGGACTA
TTTGTGTTTAACGAATGGAAGTTTGAGGCAATAACAGGTCTGTGATGCCCTTCGATGTTC
TGGGCCGCACGCGCGCTACACTGACGAGTCCAACAAGCA-TAAGTTTTATTTTCTCAAGG
GTCAGCAATGATCTGGGGGCAACCTCTCGCTTTCGTTTCTCGCCTCGGCGGGGGCGGAAG
TTGCTTGGGAGAAGAGTCCTGGTCCGAAAGGTCTGGGGAAACTTGCAAGACTCTGTCGTG
ATGGGGCTAGCTCCTTGTAATTATGGAGCTTCAACGAGGAATTCCTAGTAAGCGCGAGTC
ATCAGCTCGCGTTGATTACGTCCCTGCCCTTTGTACACACCGCCCGTCGCTCCTACCGAT
TGAATGGTCCGGTGAAATCTTCGGATTGTCGATTGTAGTG-GGCAACTGCTG----CAAA
ATCGCGAAAAGTTGATTAAACCTTATCATTTAGAGGAAGGAGAAGTCGTAACAAG-----
----------------------------
>U03072
--------------------TAGTCATATGCTTGTCTCAAAGATTAAGCCATGCATGTCT
AAGTGTAAAT-AAGTCTACACCGTGAAACTGCGAATGGCTCATTAAATCAGTTATCGTTT
ATTTGATGTTTCCTT---ACTACATGGATAACCGTAGTAATTCTAGAGCTAATACATGCC
CAC-----------------------AAAGCCCCGACG---CAAGAAGGGGTGTATTTAT
TAGATTCAAA-CCAA---------------------CATTTAACCCGGTGATTCATAGTA
ACTCTTT-----GTTTTCGAACCGCATGGCC-TTGCGCTGGCGGTGCTTCATTCAAATTT
CTGCCCTATCAACTTTCGATGGTAGGATAGTGGCCTACCATGGTTTTAACGGGTGAGGGG
GATTAGGGTCTTATCCCGGAGAGTATGCCTGAGAGACGGCAAACACATCCAAGGAAGGCA
GCAGGCGCGCAAATTACCCAATCCCAACACGGGGAGGTAGTGACAATAAATACCAATGCA
GAGCCCACTGGGTTTTGCAATTGGAATGAGAACAATTTAAATCCCTTAACGAGGATCCAT
TAGAGGGCAAGTCTGGTGCCAGCAGCCGCGGTAATTCCAGCTCTAATAGCGTATATTAAA
GTTGTTGCAGTTAAAAAGCTCGTAGTTGGACTTTTGGGAAAATT-AAAAGGATGGTGAAT
-TAAAAGTTGTTGG-------------GCGTTTAAA----CGCGTCCG-ATGACCGCTAT
CCCCCAATCA-----TTTATGTGGGAGGGGGTCATTCGTTGGGTCTG---GAGGTTGTC-
---TGGCTTTGTCGCAAGGCAGGGT-CGGGTGG--CAATACCGTCATGGGTGGCCAT---
--TCCAAACTCTCTCACTTTTTACCTTGAGCAAATTAGAGTGTTCAAAGCGGGCTTGT--
--TACGCTTGAATAGTCTAGCATGGAATAATGGAATAGGACTCGAG----TCCTG-TTCG
TTGGTTTTT---------------------------------TGGGATTTGAGTAATGAT
TAATAGGGATGGTTGGGGCCGTTTGTATTCCGTTGTCAGAGGTGAAATTCTTGGATTTAC
GGAAGACAAACATCTGCGAAAGCATTCGGCAA-GCACATGCTCATTAATCAAGAACGAAA
GTTAGGGGATCGAAGACGATCAGATACCGTCGTAGTCTTAACCATAA-ACTATGCCGACT
CGGGATCCGCGCGCGTTGATTTT-ATCAAACGACCGTGTGGGCACCGTGTGGGAAACCAT
TCAGTGTTTGGGCTCCGGGGGGAGTATGGTCGCAAGGCTGAAACTTAAAGGAATTGACGG
AAGGGCACCACCAGGAGTGGAGCCTGCGGCTTAATTTGACTCAACACGGGAAATCTCACC
AGGTCCAGACATTTTCAGGAAGATCAGATTGAAAGCTCTTATTTGATTAGATGGGTGGTG
GTGCATGGCCGTTCTTAGTTGGTGGAGTGATTTGTCTGGTTAATTCCGTTAACGAACGAG
ACCTCAGCCTGCTAAGTAGGGGG-CGTGGCTATTTTGGCCGGCGC---------------
--------------------------------TCAAA-ATTTACCTTCTTAGAGGGACTA
TTTGTGTTTAACGAATGGAAGTTTGAGGCAATAACAGGTCTGTGATGCCCTTCGATGTTC
TGGGCCGCACGCGCGCTACACTGACGAGTCCAACAAGCA-TAAGTTTTATTTTCTCAAGG
GTCAGCAATGATCTGGGGGCAACCTCTCGCTTTCATTTCTCGCCTCGGCGGGGGTGGAAG
TTGCTTGGGAGAAGAGTCCTGGTCCGAAAGGTCTGGGGAAACTTGCAAGACTCTGTCGTG
ATGGGGCTAGCTCCTTGTAATTATGGAGCTTCAACGAGGAATTCCTAGTAAGCGCGAGTC
ATCAGCTCGCGTTGATTACGTCCCTGCCCTTTGTACACACCGCCCGTCGCTCCTACCGAT
TGAATGGTCCGGTGAAATCTTCGGATTGTCGATTGTAGTG-GGCAACTGCTG----CAAA
ATCGCGAAAAGTTGATTAAACCTTATCATTTAGAGGAAGGAGAAGTCGTAACAAGGTTTC
C---------------------------
>ON067811
------------------------------------------------------------
--------------------------------------------------GTTATCGTTT
ATTTGATGTTTCCTT---ACTACATGGATAACCGTAGTAATTCTAGAGCTAATACATGCC
CAC-----------------------AAAGCCCCGACG---CAAGAAGGGGTGTATTTAT
TAGATTCAAA-CCAA---------------------CATTTAACCCGGTGATTCATAGTA
ACTCTTT-----GTTTTCGAACCGCATGGCC-TTGCGCTGGCGGTGCTTCATTCAAATTT
CTGCCCTATCAACTTTCGATGGTAGGATAGTGGCCTACCATGGTTTTAACGGGTGAGGGG
GATTAGGGTCTTATCCCGGAGAGTATGCCTGAGAGACGGCAAACACATCCAAGGAAGGCA
GCAGGCGCGCAAATTACCCAATCCCAACACGGGGAGGTAGTGACAATAAATACCAATGCA
GAGCCCACTGGGTTTTGCAATTGGAATGAGAACAATTTAAATCCCTTAACGAGGATCCAT
TAGAGGGCAAGTCTGGTGCCAGCAGCCGCGGTAATTCCAGCTCTAATAGCGTATATTAAA
GTTGTTGCAGTTAAAAAGCTCGTAGTTGGACTTTTGGGAAAATT-AAAAGGATGGTGAAT
-TAAAAGTTGTTGG-------------GCGTTTAAA----CGCGTCCG-ATGACCGCTAT
CCCCCAATCA-----TTTATGTGGGAGGGGGTCATTCGTTGGGTCTG---GAGGTTGTC-
---TGGCTTTGTCGCAAGGCAGGGT-CGGGTGG--CAATACCGTCATGGGTGGCCAT---
--TCCAAACTCTCTCACTTTTTACCTTGAGCAAATTAGAGTGTTCAAAGCGGGCTTGT--
--TACGCTTGAATAGTCTAGCATGGAATAATGGAATAGGACTCGAG----TCCTG-TTCG
TTGG-TTTT---------------------------------TGGGATTTGAGTAATGAT
TAATAGGGATGGTTGGGGCCGTTTGTATTCCGTTGTCAGAGGTGAAATTCTTGGATTTAC
GGAAGACAAACATCTGCGAAAGCATTCGGCAA-GCACATGCTCATTAATCAAGAACGAAA
GTTAGGGGATCGAAGACGATCAGATACCGTCGTAGTCTTAACCATAA-ACTATGCCGACT
CGGGATCCG---------------------------------------------------
------------------------------------------------------------
------------------------------------------------------------
------------------------------------------------------------
------------------------------------------------------------
------------------------------------------------------------
------------------------------------------------------------
------------------------------------------------------------
------------------------------------------------------------
------------------------------------------------------------
------------------------------------------------------------
------------------------------------------------------------
------------------------------------------------------------
------------------------------------------------------------
------------------------------------------------------------
----------------------------
>HQ659565
--------------------TCGTAACAAG-GTTTCCCAAAGATTAAGCCATGCATGTCT
AAGTGTAAAT-AAGTCTACACCGTGAAACTGCGAATGGCTCATTAAATCAGTTATCGTTT
ATTTGATGTTTCCTT---ACTACATGGATAACCGTAGTAATTCTAGAGCTAATAAATGCC
CAC-----------------------AAAACCCCGACG---CAAGAAGGGGTGTATTTAT
TAGATTCAAA-CCAA---------------------CATTTAACCCGGTGATTCATAGTA
ACTCTTT-----GTTTTCGAACCGCATGGCC-TTGCGCTGGCGGTGCTTCATTCAAATTT
CTGCCCTATCAACTTTCGATGGTAGGATAGTTTTAACGGGTCTGAGAGACGGCAAGGGGG
GATTAAG-TCTTATCCCGCAGAGTATGC--------------ACACATCCAAGGAAGGCA
GCAGGCGCGCAAATTACT--GGCCTACCATGGCCCAATCCCAACAATAAATACCAATGCA
GAGCCCACTGGGTTTTGCAATTGGAATGAGAACAATTTAAATCCCTTAACGAGGATCCAT
TAGAGGGCAAGTCTGGTGCCAGCAGCCGCGGTAATTCCAGCTCTAATAGCGTATATTAAA
GTTGTTGCAGTTAAAAAGCTCCTAGTTGGACTTTTGGGAAAATT-AAAAGGATGGTGAAT
-TAAAAGTTGTTGGAAGCACATGCTCAGCGTTTAAA----CGCGTCCG-ATGACCGCTAT
CCCC------------------GGGAGGGGGTCATTCGTTGGGTCTG---GAGGTTGTC-
---TGGCTTTGCCGCAAGGCAGGGT-CGGGTGG--CAATACCGTCATGGGTGGCCAT---
--TCCAAACTCTCTCACTTTTTACCTTGAGCAAATTAGAGTGTTCAAAGCGGGCTTGT--
--TACGCTTGAATAGTCTAGCATGGAATAATGGAATAGGACTCGAG----TCCTG-TTCG
TTGGTTTTT---------------------------------TGGGATTTGAGTAATGAT
TAATAGGGATGGTTGGGGCCGTTTGTATTCCGTTGTCAGAGGTGAAATTCTTGGATTTAC
GGAAGACAAACATCTGCGAAAGCATTCGGCTT-AATCAAGAACGAAAGTTAGCGGATAAA
GTTGTTGGATCGAAGACGATCAGATACCGTCGTAGTCTTAACCATAA-ACTATGCCGACT
CGGGATCCGCGCGCGTTGATTTT-ATCAAACGACCGTGTGGGCACCGTGTGGGAAACCAT
TGAGTGTTTGGGCTCCGGGGGGAGTATGGTCGCAAGGCTGAAACTTAAAGGCATTGACGG
AAGGGCACCACCAGGAGTGGAGCCTGCGGCTTAATTTGACTCAACACGGCAAATCTCACC
AGGTCCAGACATTTTCAGGAAGATCAGATTGAAAGCTCTTATTTGATTAGATGGGTGGTG
GTGCATGGCCGTTCTTAGTTGGTGGAGTGATTTGTCTGGTTAATTCCGTTAACGAACGAG
ACCTCAGCCTGCGCTATACGGGG-AGGTAGTGATTTGGCCGGCGC---------------
--------------------------------TCAAA-ATTTACCTTCTTAGAGGGACTA
TTTGTGTTTAACGAATGGAAGTTTGAGGCAATAACAGGTCTCTGATGCCCTTCGATGTTC
TGGGCCGCACGCGCGCTACACTGACGAGTCCAACAAGCA-TAAGTTTTATTAACTCAAGG
GTCAGCAATGATCTGGGGGCAACCTCTCGCTTTCATTTCTCGCCTCGGCGGGGGTGGAAG
TTGCTTGGGAGAAGAGTCCTGGTCCGAAAGGTCTGGGGAAACTTGCAAGACTCTGTCGTG
ATGGGGCTAGCCCCTTGTAATTATGGAGCTTCAACGAGGAATTCCTAGTAAGCGCGAGTC
ATCAGCTCGCGTTGATTACGTCTCTGCCCTTTGTACACACCGCCCGTCGCTCCTACCGAT
TGAATGGTCCGGTGAAATCTTCGGATTGTCGATTGCAAAATCGCGAAAATTA----CAGG
ATCAT-AAAAGTTGATTAAACCTTAACATTTAGAG--AGGAGAAGTCGTAGTGGGCAACT
GCT-------------------------
>HFCC251
------------------------------------------------------------
------------------------------------------------------GATTGT
TTTTGATGTTCCGCTTATACTACATGGATAACCGTAGTAATTCTAGAGCTAATACATGCC
TTTTTGATCAGC------AATGGTCAAAAGCCTCGACT-TCACGGAAGAGGTGTATTTAT
TAGATTCAAAGCCAATCCTTGGGTTAAACCA-----AGGTCAAAATGGTGATTCATAGTA
ACTCTTGCTTTATTGTTCGAACCCCATGGCC-TTGTGCTGGGGGTGCTTCATTCAAATTT
CTGCCCTATCAACTTTCGATGGTAGGATAGTGGCCTACCATGGTTTTAACGGGTGAGGAG
AATTAGGGTTCGATTCCGGAGAGGGAGCCTGAGAGACGGCTACCACATCCAAGGAAGGCA
GCAGGCGCGCAAATTACCCAATCCCGACTCGGGGAGGTAGTGACAATAAATACCAATGCA
GGGCCTT-TTGGTCTTGCAATTGGAATGAGAACAATTTAAATCCCTTAACGAGGATCAAT
TAGAGGGCAAGTCTGGTGCCAGCAGCCGCGGTAATTCCGCCTCTAATAGCGTATGCTAAA
GTTGTTGCAGTTAAAAAGCTCGTAGTTGGACTTTGTGGGTTAAA-GAGTAAAAAAGAAAG
-GAGGAGGTAATA---------------------------CTCGCCTT-TTGGTCGCTGG
CCATTCTTTTGGGTGTG--TCAGTTTTAAGGCAGCTCTTTCCCATTTTTAAATTTATTA-
---AAAATTCGTGCGAAGGGATCGT-GGCGGGT--TCTTTTAACTAAGGGCTCTCACGGT
T-ACAAAACCTTCGTACCTTTTACCTTGAGCAAATTAGAGTGTTCAAAGCAAGCAAATTT
-TTGTGCTTGAATAGTCTAGCATGGAATGATGGAATAGGACTCTGGGG--TCCTGTTTTG
TTGG-TTTTTC-AAGTCTGG------GGCAA--CCC-AGGCGTGGGACCTGAGTAATGAT
TAATAGGGATTGTTGGGGCCGTTTGTATTCCGTTGTCAGAGGTGAAATTCTTGGATTTAC
GGAAGACAAACTTCTGCGAAAGCATTCGGCAA-GGATTTC--------------------
------------------------------------------------------------
------------------------------------------------------------
------------------------------------------------------------
------------------------------------------------------------
------------------------------------------------------------
------------------------------------------------------------
------------------------------------------------------------
------------------------------------------------------------
------------------------------------------------------------
------------------------------------------------------------
------------------------------------------------------------
--------------AAGCC-----------------------------------------
------------------------------------------------------------
------------------------------------------------------------
------------------------------------------------------------
------------------------------------------------------------
----------------------------
>HFCC235
------------------------------------------------------------
----------------------------CTGCGAATGGCTCATTAAATCAGTTATCGTTT
ATTTGATGTTCCGCTTATACTACATGGATAACCGTAGTAATTCTAGAGCTAATACATGCC
TTTTTGATCAGC------AATGGTCAAAAGCCTCGACT-TCACGGAAGAGGTGTATTTAT
TAGATTCAAAGCCAATCCTTGGGTTAAACCA-----AGGTCAAAATGGTGATTCATAGTA
ACTCTTGCTTTATTGTTCGAACCCCATGGCC-TTGTGCTGGGGGTGCTTCATTCAAATTT
CTGCCCTATCAACTTTCGATGGTAGGATAGTGGCCTACCATGGTTTTAACGGGTGAGGAG
AATTAGGGTTCGATTCCGGAGAGGGAGCCTGAGAGACGGCTACCACATCCAAGGAAGGCA
GCAGGCGCGCAAATTACCCAATCCCGACTCGGGGAGGTAGTGACAATAAATACCAATGCA
GGGCCTT-TTGGTCTTGCAATTGGAATGAGAACAATTTAAATCCCTTAACGAGGATCAAT
TAGAGGGCAAGTCTGGTGCCAGCAGCCGCGGTAATTCCAGCTCTAATAGCGTATGCTAAA
GTTGTTGCAGTTAAAAAGCTCGTAGTTGGACTTTGTGGGTTAAA-GAGTAAAAAAGAAAG
-GAGGAGGTAATA---------------------------CTCGCCTT-TTGGTCGCTGG
GGCTCTTTTAAGGGTTC--TCAGTTTTAAGGCAGCTCTTTCCCATTTTT-AATATATTA-
---AAAATTCGTGCGAGAGGATCGT-GGCGGGT--TCTTTTAACTAAGGGCTCTCACGGT
TAATAAAACTCTCGTACCTTTTACCTTGAGCAAATTAGAGTGTTCAAAGCAAGCAAATTT
ATTGTGCTTGAATAGTCTAGCATGGAATGATGGAATAGGACTCTGGGG--TCCTGTTTTG
TTGG-TTTTTC-AAGTCTGGTCAGTTAAATG--GCC-AGGCGTGGGACCTGAGTAATGAT
TAATAGGGATTGTTGGGGCCGTTTGTATTCCGTTGTCAGAGGTGAAATTCTTGGATTTAC
GGAAGACAAACTTCTGCGAAAGCATTCGGCAA-GGATGTCTTCATTAATCAAGAACGAAA
GTTAGGGGATCGAAGACGATCAGATACCGTCGTAGTCTTAACCATAA-ACTATGCCGACT
CGGGATCCGTGCGCGTTGAATTCTTTCAGACGACCGCATGGGCACCGTGTGGGAAACCAT
TCAGTGTTTGGGCTCCGGGGGGAGTATGGTCGCAAGGCTGAAACTTAAAGGAATTGACGG
AAGGGCACCACCAGGAGTGGAGCCTGCGGCTTAATTTGACTCAACACGGGGAAACTTACC
AGGTCCAGACATAGCTAGGATTGACAGATTGAAAGCTCTTTCTTGATTCTATGGGTGGTG
GTGCATGGCCGTTCTTAGTTGGTGGAGCGATTTGTCTGGTTAATTCCGTTAACGAACGAG
ACCTCAGCCTGCTAAGTAGGGGC--AGCGGCAATCCAGCAAT----GGTGCCTGCTTTTT
AGTCAACAAAAAACCTGGCGTAGGGGCAACTTTACGT-TCAGGCCTTCTTAGAGGGACTA
TTTGTGTTTAACGAATGGAAGTTTGAGGCAATAACAGGTCTGTGATGCCCTTAGATGTTC
TGGGCCGCACGCGCGCTACACTGACGAGTCCAACGAGCATTTAAAGTTGAGTGG------
---------ATCAAGGGGGCAACTCCTCCACTCTATT-----------------------
----------GTATAAGCCTGGTCCGAAAGGTCTGGGGAAACTGCCAAGACTC-GTCGTG
ATGGGGATAGACTATTGTAATTATTAGTCTTCAACGAGGAATTCCTAGTAAGCGCGAGTC
ATCAGCTCGCGTTGATTACGTCCCTGCCCTTTGTACACACCGCCCGTCGCTCCTACCGAT
TGAATGATCCGGTGAAATCTTCGGATTGCTGGTAAAGAATATCGGGCAACTG--------
------------------------------------------------------------
------------------------GT--
>HFCC232
------------------------------------------------------------
------------------------------GCGAATGGCTCATTAAATCAGTTATCGTTT
ATTTGATGTTCCGCTTATACTACATGGATAACCGTAGTAATTCTAGAGCTAATACATGCC
TTTTTGATCAGC------AATGGTCAAAAGCCTCGACT-TCACGGAAGAGGTGTATTTAT
TAGATTCAAAGCCAATCCTTGGGTTAAACCA-----AGGTCAAAATGGTGATTCATAGTA
ACTCTTGCTTTATTGTTCGAACCCCATGGCC-TTGTGCTGGGGGTGCTTCATTCAAATTT
CTGCCCTATCAACTTTCGATGGTAGGATAGTGGCCTACCATGGTTTTAACGGGTGAGGAG
AATTAGGGTTCGATTCCGGAGAGGGAGCCTGAGAGACGGCTACCACATCCAAGGAAGGCA
GCAGGCGCGCAAATTACCCAATCCCGACTCGGGGAGGTAGTGACAATAAATACCAATGCA
GGGCCTT-TTGGTCTTGCAATTGGAATGAGAACAATTTAAATCCCTTAACGAGGATCAAT
TAGAGGGCAAGTCTGGTGCCAGCAGCCGCGGTAATTCCAGCTCTAATAGCGTATGCTAAA
GTTGTTGCAGTTAAAAAGCTCGTAGTTGGACTTTGTGGGTTAAA-GAGTAAAAAAGAAAG
-GAGGAGGTAATA---------------------------CTCGCCTT-TTGGTCGCTGG
GGCTCTTTTAAGGGTTC--TCAGTTTTAAGGCAGCTCTTTCCCATTTTT-AATATATTA-
---AAAATTCGTGCGAGAGGATCGT-GGCGGGT--TCTTTTAACTAAGGGCTCTCACGGT
TAATAAAACTCTCGTACCTTTTACCTTGAGCAAATTAGAGTGTTCAAAGCAAGCAAATTT
ATTGTGCTTGAATAGTCTAGCATGGAATGATGGAATAGGACTCTGGGG--TCCTGTTTTG
TTGG-TTTTTC-AAGTCTGGTCAGTTAAATG--GCC-AGGCGTGGGACCTGAGTAATGAT
TAATAGGGATTGTTGGGGCCGTTTGTATTCCGTTGTCAGAGGTGAAATTCTTGGATTTAC
GGAAGACAAACTTCTGCGAAAGCATTCGGCAA-GGATGTCTTCATTAATCAAGAACGAAA
GTTAGGGGATCGAAGACGATCAGATACCGTCGTAGTCTTAACCATAA-ACTATGCCGACT
CGGGATCCGTGCGCGTTGAATTCTTTCAGACGACCGCATGGGCACCGTGTGGGAAACCAT
TCAGTGTTTGGGCTCCGGGGGGAGTATGGTCGCAAGGCTGAAACTTAAAGGAATTGACGG
AAGGGCACCACCAGGAGTGGAGCCTGCGGCTTAATTTGACTCAACACGGGGAAACTTACC
AGGTCCAGACATAGCTAGGATTGACAGATTGAAAGCTCTTTCTTGATTCTATGGGTGGTG
GTGCATGGCCGTTCTTAGTTGGTGGAGCGATTTGTCTGGTTAATTCCGTTAACGAACGAG
ACCTCAGCCTGCTAAGTAGGGGC--AGCGGCAATCCAGCAAT----GGTGCCTGCTTTTT
AGTCAACAAAAAACCTGGCGTAGGGGCAACTTTACGT-TCAGGCCTTCTTAGAGGGACTA
TTTGTGTTTAACGAATGGAAGTTTGAGGCAATAACAGGTCTGTGATGCCCTTAGATGTTC
TGGGCCGCACGCGCGCTACACTGACGAGTCCAACGAGCATTTAAAGTTGAGTGG------
---------ATCAAGGGGGCAACTCCTCCACTCTATT-----------------------
----------GTATAAGCCTGGTCCGAAAGGTCTGGGGAAACTGCCAAGACTC-GTCGTG
ATGGGGATAGACTATTGTAATTATTAGTCTTCAACGAGGAATTCCTAGTAAGCGCGAGTC
ATCAGCTCGCGTTGATTACGTCCCTGCCCTTTGTACACACCGCCCGTCGCTCCTACCGAT
TGAATGATCCGGTGAAATCTTCGGATTGCTGGT---------------------------
------------------------------------------------------------
----------------------------
>AY360457
AACCTGGTTGATCCTGCCAGTAGTCATATGCTTGTCTCAAAGATTAAGCCATGCATGTCT
AAGTGTAAAT-AAGTCTACACTGTGAAACTGCGAATGGCTCATTAAATCAGTTATCGTTT
ATTTGATGTTCCGCTAATACTACATGGATAACCGTAGTAATTCTAGAGCTAATACATGCC
TTTTAGATCAGC------AATGGTCTAAAGCCTCGACT-TCACGGAAGAGGTGTATTTAT
TAGATTCAAAGCCAATCCTTGGGTTAAACCA-----AGGTCAAAATGGTGATTCATAGTA
ACTCTTGCTTTATTGTTCGAACCTCATGGCC-TTGTGCTGGAGGTGCTTCATTCAAATTT
CTGCCCTATCAACTTTCGATGGTAGGATAGTGGCCTACCATGGTTTTAACGGGTGAGGAG
AATTAGGGTTCGATTCCGGAGAGGGAGCCTGAGAGACGGCTACCACATCCAAGGAAGGCA
GCAGGCGCGCAAATTACCCAATCCCGACTCGGGGAGGTAGTGACAATAAATACCAATGCA
GGGCCTT-TTGGTCTTGCAATTGGAATGAGAACAATTTAAATCCCTTAACGAGGATCAAT
TAGAGGGCAAGTCTGGTGCCAGCAGCCGCGGTAATTCCAGCTCTAATAGCGTATGCTAAA
GTTGTTGCAGTTAAAAAGCTCGTAGTTGGACTTTGTGGGTTAAG-GAGTAAAAAAGAAAG
-GAGGAGGTAATA---------------------------CTCGCCTT-TTGGTCGGTGG
AGCCTTTCCAGGTTTTC-------ACTTAGGCAGCTCCTTCCCATTTTT--ATTTATTA-
---AAAATTCGTGCGAGAGGGTCGA-GGCGGGT--TCTTTTAATTAAGGGC-CTCTCGGC
T-ATAAAACTCTCGTACCTTTTACCTTGAGCAAATTAGAGTGTTCAAAGCAAGCAAATTT
ATTGTGCTTGAATAGTCTAGCATGGAATGATGGAATAGGACTCTGGGG--TCCTGTTTTG
TTGG-TTTTTC-AAGTCTAG------GGCAA--CCT-AGGCGTGGGACCTGAGTAATGAT
TAATAGGGATTGTTGGGGCCGTTTGTATTCCGTTGTCAGAGGTGAAATTCTTGGATTTAC
GGAAGACAAACTTCTGCGAAAGCATTCGGCAA-GGATGTCTTCATTAATCAAGAACGAAA
GTTAGGGGATCGAAGACGATCAGATACCGTCGTAGTCTTAACCATAA-ACTATGCCGACT
CGGGATCCGCGCGCGTTGAATTCTTTCAGACGACCGCGTGGGCACCGTGTGGGAAACCAT
TCAGTGTTTGGGCTCCGGGGGGAGTATGGTCGCAAGGCTGAAACTTAAAGGAATTGACGG
AAGGGCACCACCAGGAGTGGAGCCTGCGGCTTAATTTGACTCAACACGGGGAAACTTACC
AGGTCCAGACATAGCTAGGATTGACAGATTGAAAGCTCTTTCTTGATTCTATGGGTGGTG
GTGCATGGCCGTTCTTAGTTGGTGGAGCGATTTGTCTGGTTAATTCCGTTAACGAACGAG
ACCTCAGCCTGCTAAGTAGGGGC--AGTGGCAATCCAGCAAT----GGTGCCTGCTTTT-
AGTCAACAAAAAACCCGGC--AGAGGCAAC--TTTGT-TCGGGCCTTCTTAGAGGGACTA
TTTGTGTTTAACGAATGGAAGTTTGAGGCAATAACAGGTCTGTGATGCCCTTAGATGTTC
TGGGCCGCACGCGCGCTACACTGACGAGTCCAACGAGCATTTAAAGTTGAGTGG------
---------GCCAAGGGGGCAACCTCTCCACTCTATT-----------------------
----------GTATAAGCCTGGTCCGAAAGGTCTGGGGAAACTGCCAAGACTC-GTCGTG
ATGGGGATAGACTATTGTAATTATTAGTCTTCAACGAGGAATTCCTAGTAAGCGCGAGTC
ATCAGCTCGCGTTGATTACGTCCCTGCCCTTTGTACACACCGCCCGTCGCTCCTACCGAT
TGAATGATCCGGTGAAATCTTCGGATTGCTGGTTATGAATGTCAGGGCAACTTGGCATTC
ACCTTGAAAAGTTGATTAAACCTTATCATTTAGAGGAAGGAGAAGTCGTAACAAGGTTTC
CGTAGGTGAACCTGCAGAAGGATC----
>AY705739
-----------------------------------------GATTAAGCCATGCATGTCT
AAGTGTAAAT-AAGTCTACACTGTGAAACTGCGAATGGCTCATTAAATCAGTTATCGTTT
ATTTGATGTTCCGCTTATACTACATGGATAACCGTAGTAATTCTAGAGCTAATACATGCC
TTTTGGTTTCTCTTT--TGAGGGATCAAAGCCTCGACTGTTTTGGAAGAGGTGTATTTAT
TAGATTCAAAGCCAATCCCAT--CGCAAGGT-----GGGTAAAAATGGTGATTCATAGTA
ACTCTTGCTT--TTGTTCGAACCCCATGGCC-TTGTGCTGGGGGTGCTTCATTCAAATTT
CTGCCCTATCAACTTTCGATGGTAGGATAGTGGCCTACCATGGTTTTAACGGGTGAGGAG
AATTAGGGTTCGATTCCGGAGAGGGAGCCTGAGAGACGGCTACCACATCCAAGGAAGGCA
GCAGGCGCGCAAATTACCCAATCCCGACTCGGGGAGGTAGTGACAATAAATACCAATGCA
GGGCCTA-AAGGTCTTGCAATTGGAATGAGAACAATTTAAATCCCTTAACGAGGATCAAT
TAGAGGGCAAGTCTGGTGCCAGCAGCCGCGGTAATTCCAGCTCTAATAGCGTATATTAAA
GTTGTTGCAGTTAAAAAGCTCGTAGTTGGACTTTGTGGGTTGG--AGGTAACAAAGGAGG
-GAGGAGTTTATG---------------CAAATAAG----CTCGCCCT-CTGGCCGCCGG
CGCCGTAAAAACGTGTCGGTAT-TCAAAAGGCAGCCTCTTCCCATTTTA-TATCTTATA-
---AAATATCGTGCGGGAGGATCAT-GGCGGGC--TCTTTTAACTAAGGGTTCCCATGGT
T-ACAAAACTCTCGTACCTTTTACCTTGAGCAAATTAGAGTGTTCAAAGCAGGCTACA--
AATGTGCTTGAATAGTCTAGCATGGAATGATGGAATAGGACTCTGGGG--TCCTGTTTCG
TTGG-TTTTTT-AAGGAGGG------GGTAA--CCT-CTCTGTGGGACCTGAGTAATGAT
TAATAGGGATTGTTGGGGCCGTTTGTATTCCGTTGTCAGAGGTGAAATTCTTGGATTTAC
GGAAGACAAACTTCTGCGAAAGCATTCGGCAA-GGATGTCTTCATTAATCAAGAACGAAA
GTTAGGGGATCGAAGACGATCAGATACCGTCGTAGTCTTAACCATAA-ACTATGCCGACT
CGGGATCCGCGCGCGTTGAATTATTTCAAACGACCGCGTGGGCACCGTGTGGGAAACCAT
TCAGTGTTTGGGCTCCGGGGGGAGTATGGTCGCAAGGCTGAAACTTAAAGGAATTGACGG
AAGGGCACCACCAGGAGTGGAGCCTGCGGCTTAATTTGACTCAACACGGGGAAACTTACC
AGGTCCAGACATAGGAAGGATTGACAGATTGAAAGCTCTTTCTTGATTCTATGGGTGGTG
GTGCATGGCCGTTCTTAGTTGGTGGAGCGATTTGTCTGGTTAATTCCGTTAACGAACGAG
ACCTCAGCCTGCTAAGTAGGGGC--GGCGGCAACCAGGGCAACCT-GGTGCCTGCCTT--
-GCCAACAAAAAACCCCTTG-CGGGGTAATAGCCGTA-AGGGGCCTTCTTAGAGGGACTA
TTTGTGTTTAACGAATGGAAGTTTGAGGCAATAACAGGTCTGTGATGCCCTTAGATGTTC
TGGGCCGCACGCGCGCTACACTGACGAGTCCAACGAGCATTTTACATTGGGTAGTTTTCT
CTGGGTCAAAGGGCAGGGGCAACTCTGTTCTCCA-------------GGGAGACTGCTCA
ATACT------TACGAGCCTGGTCCGAAAGGTCTGGGGAAACTGCCAAGACTC-GTCGTG
ATGGGGATAGACTATTGTAATTATTAGTCTTCAACGAGGAATTCCTAGTAAGCGCGAGTC
ATCAGCTCGCGTTGATTACGTCCCTGCCCTTTGTACACACCGCCCGTCGCTCCTACCGAT
TGAATGATCCGGTGAAATCTTCGGATTGCTGACAAGGTGCCTTCGGGTGCT-------TT
GTTGTGAAAAGTTGATTAAACCTTATCATTTAGAGGAAGGAGAAGTCGTAACAAGGTTTC
CGTAGGTGAACCTGCAGAAGGATCA---
>HFCC659
------------------------------------------------------------
---------T-AAGTCTACACTGTGAAACTGCGAATGGCTCATTAAATCAGTTATCGTTT
ATTTGATGTTCCGCTAAAACTACATGGATAACCGTAGTAATTCTAGAGCTAATACATGCC
TTTTGGTTTCTC-TTTATGGGGGATCAAAGCCTCGACTGTAACGGAAGAGGTGTATTTAT
TAGATTCAAAGCCAATCCC----TCGAAAGG-----GGGTAAAAATGGTGATTCATAGTA
ACTCTTGTC---TTGTTCGAACCCCATGGCCTTTGCGCTGGGGGTGCTTCATTCAAATTT
CTGCCCTATCAACTTTCGATGGTAGGATAGTGGCCTACCATGGTTTTAACGGGTGAGGAG
AATTAGGGTTCGATTCCGGAGAGGGAGCCTGAGAGACGGCTACCACATCCAAGGAAGGCA
GCAGGCGCGCAAATTACCCAATCCCGACTCGGGGAGGTAGTGACAATAAATACCAATGCA
GGGCCTT-ACGGTCTTGCAATTGGAATGAGAACAATTTAAATCCCTTAACGAGGATCAAT
TAGAGGGCAAGTCTGGTGCCAGCAGCCGCGGTAATTCCAGCTCTAATAGCGTATATTAAA
GTTGTTGCAGTTAAAAAGCTCGTAGTTGGACTTTGTGGGTTAAG-GGGTAAAAAAGGAGG
GATGGGGTTTACG---------------CAAGTAAAT-ATTCCGCCCT-TTGGCCGCCGG
CGCCGTAAAAAAGTGTCGGTACAAAAAAAGGCAGCCTCTTCCCATTTTATTGAAAAATA-
---AAATTATGTGCGGAAGGATCGC-GGCGGGC--TCTTTTAAGTAAGGGTTCTCGTGGT
T-ACAAAACTCTCGTACCTTTTACCTTGAGCAAATTAGAGTGTTCAAAGCAAGCAAAA--
AATGTGCTTGAATAGTCTAGCATGGAATGATGGAATAGGACTCTGGGG--TCCTGTTTCG
TTGG-TTTTC--AAGGGGGG------GGCAA--CTCTTCCCGTGGGACCTGAGTAATGAT
TAATAGGGATTGTTGGGGCCGTTTGTATTCCGTTGTCAGAGGTGAAATTCTTGGATTTAC
GGAAGACAAACTTCTGCGAAAGCATTCGGCAA-GGATGTCTTCATTAATCAAGAACGAAA
GTTAGGGGATCGAAGACGATCAGATACCGTCGTAGTCTTAACCATAA-ACTATGCCGACT
CGGGATCCGCGCGCGTTGAATTTTTTCAAACGACCGCGTGGGCACCGTGTGGGAAACCAT
TCAGTGTTTGGGCTCCGGGGGGAGTATGGTCGCAAGGCTGAAACTTAAAGGAATTGACGG
AAGGGCACCACCAGGAGTGGAGCCTGCGGCTTAATTTGACTCAACACGGGGAAACTCACC
AGGTCCAGACATAGCTAGGATTGACAGATTGAAAGCTCTTTCTTGATTCTATGGGTGGTG
GTGCATGGCCGTTCTTAGTTGGTGGAGCGATTTGTCTGGTTAATTCCGTTAACGAACGAG
ACCTCAGCCTGCTAAGTAGGGGC--GGCAGCAACCAGGGCAACCT-GGTGCTTGCCTTT-
-GCCAACAAAAAACTCCACA-GGGGGCAAC--TCTTG-TGGGGCCTTCTTAGAGGGACTA
TTTGTGTTTAACGAATGGAAGTTTGAGGCAATAACAGGTCTGTGATGCCCTTAGATGTTC
TGGGCCGCACGCGCGCTACACTGACGAGTCCAACGAGCATTTTAAATCGGATGGCAATCC
TTGGGTCAAAGGGGAGGGGCAACTCTTCTCTCCA------------GGGGGGGCTGTTCG
ATACT------TTCGATCCTGGTCCGAAAGGACTGGGGAAACTGCCAAGACTC-GTCGTG
ATGGGGATAGACTATTGTAATTATTAGTCTTCAACGAGGAATTCCTAGTAAGCGCGAGTC
ATCAGCTCGCGTTGATTACGTCCCTGCCCTTTGTACACACCGCCCGTCGCTCCTACCGAT
TGAATGATCCGGTGAAATCTTCGGATTGCT---TGGGCTCTCTCGGGGGTC---------
-CTGCGAAAAGTTGATTAAACC--------------------------------------
----------------------------
>HFCC23
--------------------------------------------------------GTCT
A-GTGT-AAT-AAGTCTACACTGTGAAACTGCGAATGGCTCATTAAATCAGTTATCGTTT
ATTTGATGTTCCGCTAAAACTACATGGATAACCGTAGTAATTCTAGAGCTAATACATGCC
TTTTGGTCTTTCTTTTATGGGGGATCAAAGCCTCGACTATTTTGGAAGAGGTGTATTTAT
TAGATTCAAAGCCAATCCC----TTGAAAGA-----GGGTAAAAATGGTGATTCATAGTA
ACTCTTGTC---TTGTTCGAACCCCATGGCC-TTGCGCTGGGGGTGCTTCATTCAAATTT
CTGCCCTATCAACTTTCGATGGTAGGATAGTGGCCTACCATGGTTTTAACGGGTGAGGAG
AATTAGGGTTCGATTCCGGAGAGGGAGCCTGAGAGACGGCTACCACATCCAAGGAAGGCA
GCAGGCGCGCAAATTACCCAATCCCAACTCGGGGAGGTAGTGACAATAAATACCAATGCA
GGGCCTT-ACGGTCTTGCAATTGGAATGAGAACAATTTAAATCCCTTAACGAGGATCAAT
TAGAGGGCAAGTCTGGTGCCAGCAGCCGCGGTAATTCCAGCTCTAATAGCGTATATTAAA
GTTGTTGCAGTTAAAAAGCTCGTAGTTGGACTTTGTGGGTTAAG-GGGTAAAAAGGAAGG
-GTGGGGCTTACG---------------CAAGTAAGATTTCCTGTCCT-TTGGCCGCCGG
CGCCGTAAAAAAGTGTCGGTACAAAAAAAGGCAGCCTCTTCCCATTTTATTGAAAAATA-
---AAATTATGTGCGGGAGGATCGC-GGCGGGC--TCTTTTAAGTAAGGGTTCTCGTGGT
T-ACAAAACTCTCGTACCTTTTACCTTGAGCAAATTAGAGTGTTCAAAGCAAGCAAAA--
AATGTGCTTGAATAGTCTAGCATGGAATGATGGAATAGGACTCTGGGG--TCCTGTTTCG
TTGG-TTTTC--AAGGGGGG------GGCAA--CTC-TCCCGTGGGACCTGAGTAATGAT
TAATAGGGATTGTTGGGGCCGTTTGTATTCCGTTGTCAGAGGTGAAATTCTTGGATTTAC
GGAAGACAAACTTCTGCGAAAGCATTCGGCAA-GGATGTCTTCATTAATCAAGAACGAAA
GTTAGGGGATCGAAGACGATCAGATACCGTCGTAGTCTTAACCATAA-ACTATGCCGACT
CGGGATCCGCGCGCGTTGAATTTTTTCAAACGACCGCGTGGGCACCGTGTGGGAAACCAT
TCAGTGTTTGGGCTCCGGGGGGAGTATGGTCGCAAGGCTGAAACTTAAAGGAATTGACGG
AAGGGCACCACCAGGAGTGGAGCCTGCGGCTTAATTTGACTCAACACGGGGAAACTCACC
AGGTCCAGACATAGCTAGGATTGACAGATTGAAAGCTCTTTCTTGATTCTATGGGTGGTG
GTGCATGGCCGTTCTTAGTTGGTGGAGCGATTTGTCTGGTTAATTCCGTTAACGAACGAG
ACCTCAGCCTGCTAAGTAGGGGC--GGCAGCAACCAGGGCAACCT-GGTGCTTGCCTTT-
-GCCAACAAAAAACTCCACA-GGGGGCAAC--TCTTG-TGGGGCCTTCTTAGAGGGACTA
TTTGTGTTTAACGAATGGAAGTTTGAGGCAATAACAGGTCTGTGATGCCCTTAGATGTTC
TGGGCCGCACGCGCGCTACACTGACGAGTCCAACGAGCATTTTAAATCGGATGGCAATCC
TTGGGTCAAAGGGGAGGGGCAACTCTTCTCTCCA------------GGGGGGGCTGTTCG
ATACT------TTCGATCCTGGTCCGAAAGGACTGGGGAAACTGCCAAGACTC-GTCGTG
ATGGGGATAGACTATTGTAATTATTAGTCTTCAACGAGGAATTCCTAGTAAGCGCGAGTC
ATCAGCTCGCGTTGATTACGTCCCTGCCCTTTGTACACACCGCCCGTCGCTCCTACCGAT
TGAATGATCCGGTGAAATCTTCGGATTGCT---TGGGCTCTCTCGGGGGTC---------
-CTGCGAAAAGTTGATAAACCTAT--CATAGAG---------------------------
----------------------------
>HFCC163
------------------------------------------------------------
--GTGT-AAT-AAGTCTACACTGTGAAACTGCGAATGGCTCATTAAATCAGTTATCGTTT
ATTTGATGTTCCGCTAAAACTACATGGATAACCGTAGTAATTCTAGAGCTAATACATGCC
TTTTGGTCTTTCTTTTATGGGGGATCAAAGCCTCGACTATTTTGGAAGAGGTGTATTTAT
TAGATTCAAAGCCAATCCC----TTGAAAGA-----GGGTAAAAATGGTGATTCATAGTA
ACTCTTGTC---TTGTTCGAACCCCATGGCC-TTGCGCTGGGGGTGCTTCATTCAAATTT
CTGCCCTATCAACTTTCGATGGTAGGATAGTGGCCTACCATGGTTTTAACGGGTGAGGAG
AATTAGGGTTCGATTCCGGAGAGGGAGCCTGAGAGACGGCTACCACATCCAAGGAAGGCA
GCAGGCGCGCAAATTACCCAATCCCAACTCGGGGAGGTAGTGACAATAAATACCAATGCA
GGGCCTT-ACGGTCTTGCAATTGGAATGAGAACAATTTAAATCCCTTAACGAGGATCAAT
TAGAGGGCAAGTCTGGTGCCAGCAGCCGCGGTAATTCCAGCTCTAATAGCGTATATTAAA
GTTGTTGCAGTTAAAAAGCTCGTAGTTGGACTTTGTGGGTTAAG-GGGTAAAAAAGGAGG
-GTGGGGCTTACG---------------CAAGTAAGATTTCCTGTCCT-TTGGCCGCCGG
CGCCGTAAAAAAGTGTCGGTACAAAAAAAGGCAGCCTCTTCCCATTTTATTGAAAAATA-
---AAATTATGTGCGGGAGGATCGC-GGCGGGC--TCTTTTAAGTAAGGGTTCTCGTGGT
T-ACAAAACTCTCGTACCTTTTACCTTGAGCAAATTAGAGTGTTCAAAGCAAGCAAAA--
AATGTGCTTGAATAGTCTAGCATGGAATGATGGAATAGGACTCTGGGG--TCCTGTTTCG
TTGG-TTTTC--AAGAGGGG------GGCAA--CTC-TCTCGTGGGACCTGAGTAATGAT
TAATAGGGATTGTTGGGGCCGTTTGTATTCCGTTGTCAAAGGTGAAATTCTTGGATTTAC
GGAAGACAAACTTCTGCGAAAGCATTCGGCAA-GGATGTCTTCATTAATCAAGAACGAAA
GTTAGGGGATCGAAAACGATCAAATACCGTCGTAATCTTAACCATAA-ACTATGCCAACT
CGGGATCCGCGCGCGTTGAATTTTTTCAAACGACCGCGTGGGCACCGTGTGGGAAACCAT
TCAGTGTTTGGGCTCCGGGGGGAGTATGGTCGCAAGGCTGAAACTTAAAGGAATTGACGG
AAGGGCACCACCAGGAGTGGAGCCTGCGGCTTAATTTGACTCAACACGGGGAAACTCACC
AGGTCCAGACATAGCTAGGATTGACAGATTGAAAGCTCTTTCTTGATTCTATGGGTGGTG
GTGCATGGCCGTTCTTAGTTGGTGGAGCGATTTGTCTGGTTAATTCCGTTAACGAACGAG
ACCTCAGCCTGCTAAGTAGGGGC--GGCAGCAACCAGGGCAACCT-GGTGCTTGCCTTT-
-GCCAACAAAAAACTCCACA-GGGGGCAAC--TCTTG-TGGGGCCTTCTTAGAGGGACTA
TTTGTGTTTAACGAATGGAAGTTTGAGGCAATAACAGGTCTGTGATGCCCTTAGATGTTC
TGGGCCGCACGCGCGCTACACTGACGAGTCCAACGAGCATTTTAAATCGGATGGCAATCC
TTGGGTCAAAGGGGAGGGGCAACTCTTCTCTCCA------------GGGGGGGCTGTTCG
ATACT------TTCGATCCTGGTCCGAAAGGACTGGGGAAACTGCCAAGACTC-GTCGTG
ATGGGGATAGACTATTGTAATTATTAGTCTTCAACGAGGAATTCCTAGTAAGCGCGAGTC
ATCAGCTCGCGTTGATTACGTCCCTGCCCTTTGTACACACCGCCCGTCGCTCCTACCGAT
TGAATGATCCGGTGAAATCTTCGGATTGCT---TGGGCTCTCTCGGGGGTC---------
-CTGCGAAAAGTTGATTAAACCTTATCATT------------------------------
----------------------------
>HFCC5008
------------------------------------------------------------
-----------------------------TGCGAATGGCTCATTAAATCAGTTATCGTTT
ATTTGATGTTCCGCTAAAACTACATGGATAACCGTAGTAATTCTAGAGCTAATACATGCC
TTTTGGTCTTTCTTTCATGGGGGATCAAAGCCTCGACTATTTTGGAAGAGGTGTATTTAT
TAGATTCAAAGCCAATCCC----TTGAAAGA-----GGGTAAAAATGGTGATTCATAGTA
ACTCTTGTC---TTGTTCGAACCCCATGGCCTTTGCGCTGGGGGTGCTTCATTCAAATTT
CTGCCCTATCAACTTTCGATGGTAGGATAGTGGCCTACCATGGTTTTAACGGGTGAGGAG
AATTAGGGTTCGATTCCGGAGAGGGAGCCTGAGAGACGGCTACCACATCCAAGGAAGGCA
GCAGGCGCGCAAATTACCCAATCCCAACTCGGGGAGGTAGTGACAATAAATACCAATGCA
GGGCCTT-ACGGTCTTGCAATTGGAATGAGAACAATTTAAATCCCTTAACGAGGATCAAT
TAGAGGGCAAGTCTGGTGCCAGCAGCCGCGGTAATTCCAGCTCTAATAGCGTATATTAAA
GTTGTTGCAGTTAAAAAGCTCGTAGTTGGACTTTGTGGGTTAAG-GGGTAAAAAAGGAGG
-ATGGGGCTTACG---------------CAAGTAAGA-TTCCTGTCCT-TTGGCCGCCGG
CGCCGTAAAAAAGTGTCGGTACAAAAAAAGGCAGCCTCTTCCCATTTTATTGAAAAATA-
---AAATTATGTGCGGGAGGATCGC-GGCGGGC--TCTTTTAAGTAAGGGTTCTCGTGGT
T-ACAAAACTCTCGTACCTTTTACCTTGAGCAAATTAGAGTGTTCAAAGCAAGCAAAA--
AATGTGCTTGAATAGTCTAGCATGGAATGATGGAATAGGACTCTGGGG--TCCTGTTTCG
TTGG-TTTTC--AAGGGGGG------GGTAAAACTT-CTCCGTGGGACCTGAGTAATGAT
TAATAGGGATTGTTGGGGCCGTTTGTATTCCGTTGTCAGAGGTGAAATTCTTGGATTTAC
GGAAGACAAACTTCTGCGAAAGCATTCGGCAA-GGATGTCTTCATTAATCAAGAACGAAA
GTTAGGGGATCGAAGACGATCAGATACCGTCGTAGTCTTAACCATAA-ACTATGCCGACT
CGGGATCCGCGCGCGTTGAATTTTTTCAAACGACCGCGTGGGCACCGTGTGGGAAACCAT
TCAGTGTTTGGGCTCCGGGGGGAGTATGGTCGCAAGGCTGAAACTTAAAGGAATTGACGG
AAGGGCACCACCAGGAGTGGAGCCTGCGGCTTAATTTGACTCAACACGGGGAAACTCACC
AGGTCCAGACATAGCTAGGATTGACAGATTGAAAGCTCTTTCTTGATTCTATGGGTGGTG
GTGCATGGCCGTTCTTAGTTGGTGGAGCGATTTGTCTGGTTAATTCCGTTAACGAACGAG
ACCTCAGCCTGCTAAGTAGGGGC--GGCAGCAACCAGGGCAACCT-GGTGCTTGCCTTT-
-GCCAACAAAAAACTCCACA-GGGGGCAAC--TCTTG-TGGGGCCTTCTTAGAGGGACTA
TTTGTGTTTAACGAATGGAAGTTTGAGGCAATAACAGGTCTGTGATGCCCTTAGATGTTC
TGGGCCGCACGCGCGCTACACTGACGAGTCCAACGAGCATTTTAAATCGGATGGCAATCC
TTGGGTCAAAGGGGAGGGGCAACTCTTCTCTCCA------------GGGGGGGCTGTTCG
ATACT------TTCGATCCTGGTCCGAAAGGACTGGGGAAACTGCCAAGACTC-GTCGTG
ATGGGGATAGACTATTGTAATTATTAGTCTTCAACGAGGAATTCCTAGTAAGCGCGAGTC
ATCAGCTCGCGTTGATTACGTCCCTGCCCTTTGTACACACCGCCCGTCGCTCCTACCGAT
TGAATGATCCGGTGAAATCTTCGGATTGCT---TGGGCTCTCTCGGGGGTC---------
-CTGCGAAAAGTTGATTAAACCTTATCATTAGA---GAAGAGAAGTCG-----AGCATGC
CCC-------------------------
>HFCC5007
----------------------------TTCATGTCT---ATGATTAGCCATGCATGTCT
AAGTGTAAAT-AAGTCTACACTGTGAAACTGCGAATGGCTCATTAAATCAGTTATCGTTT
ATTTGATGTTCCGCTAAAACTACATGGATAACCGTAGTAATTCTAGAGCTAATACATGCC
TTTTGGTCTTTCTTTTATGGGGGATCAAAGCCTCGACTATTTTGGAAGAGGTGTATTTAT
TAGATTCAAAGCCAATCCC----TTGAAAGA-----GGGTAAAAATGGTGATTCATAGTA
ACTCTTGTC---TTGTTCGAACCCCATGGCCTTTGCGCTGGGGGTGCTTCATTCAAATTT
CTGCCCTATCAACTTTCGATGGTAGGATAGTGGCCTACCATGGTTTTAACGGGTGAGGAG
AATTAGGGTTCGATTCCGGAGAGGGAGCCTGAGAGACGGCTACCACATCCAAGGAAGGCA
GCAGGCGCGCAAATTACCCAATCCCAACTCGGGGAGGTAGTGACAATAAATACCAATGCA
GGGCCTT-ACGGTCTTGCAATTGGAATGAGAACAATTTAAATCCCTTAACGAGGATCAAT
TAGAGGGCAAGTCTGGTGCCAGCAGCCGCGGTAATTCCAGCTCTAATAGCGTATATTAAA
GTTGTTGCAGTTAAAAAGCTCGTAGTTGGACTTTGTGGGTTAAG-GGGTAAAAAAGGAGG
-ATGGGGCTTACG---------------CAAGTAAGA-TTCCTGTCCT-TTGGCCGCCGG
CGCCGTAAAAAAGTGTCGGTACAAAAAAAGGCAGCCTCTTCCCATTTTATTGAAAAATA-
---AAATTATGTGCGGGAGGATCGC-GGCGGGC--TCTTTTAAGTAAGGGTTCTCGTGGT
T-ACAAAACTCTCGTACCTTTTACCTTGAGCAAATTAGAGTGTTCAAAGCAAGCAAAA--
AATGTGCTTGAATAGTCTAGCATGGAATGATGGAATAGGACTCTGGGGGTCCTGTTTTCG
TTGG-TTTTTCAAGGGGGGG------GGCAACTCTC-CCCCGTGGGACCTGAGTAATGAT
TAATAGGGATTGTTGGGGCCGTTTGTATTCCGTTGTCAGAGGTGAAATTCTTGGATTTAC
GGAAGACAAACTTCTGCGAAAGCATTCGGCAA-GGATGTCTTCATTAATCAAGAACGAAA
GTTAGGGGATCGAAGACGATCAGATACCGTCGTAGTCTTAACCATAA-ACTATGCCGACT
CGGGATCCGCGCGCGTTGAATTTTTTCAAACGACCGCGTGGGCACCGTGTGGGAAACCAT
TCAGTGTTTGGGCTCCGGGGGGAGTATGGTCGCAAGGCTGAAACTTAAAGGAATTGACGG
AAGGGCACCACCAGGAGTGGAGCCTGCGGCTTAATTTGACTCAACACGGGGAAACTCACC
AGGTCCAGACATAGCTAGGATTGACAGATTGAAAGCTCTTTCTTGATTCTATGGGTGGTG
GTGCATGGCCGTTCTTAGTTGGTGGAGCGATTTGTCTGGTTAATTCCGTTAACGAACGAG
ACCTCAGCCTGCTAAGTAGGGGC--GGCAGCAACCAGGGCAACCT-GGTGCTTGCCTTT-
-GCCAACAAAAAACTCCACA-GGGGGCAAC--TCTTG-TGGGGCCTTCTTAGAGGGACTA
TTTGTGTTTAACGAATGGAAGTTTGAGGCAATAACAGGTCTGTGATGCCCTTAGATGTTC
TGGGCCGCACGCGCGCTACACTGACGAGTCCAACGAGCATTTTAAATCGGATGGCAATCC
TTGGGTCAAAGGGGAGGGGCAACTCTTCTCTCCA------------GGGGGGGCTGTTCG
ATACT------TTCGATCCTGGTCCGAAAGGACTGGGGAAACTGCCAAGACTC-GTCGTG
ATGGGGATAGACTATTGTAATTATTAGTCTTCAACGAGGAATTCCTAGTAAGCGCGAGTC
ATCAGCTCGCGTTGATTACGTCCCTGCCCTTTGTACACACCGCCCGTCGCTCCTACCGAT
TGAATGATCCGGTGAAATCTTCGGATTGCT---TGGGCTCTCTCGGGGGTC---------
-CTGCGAAAAGTTGATTAAACCTTATCATTAGA--GGAAGAGAAGTCG-----AGCCTGC
CCC-------------------------
>LC000677
------------------------------------------------------------
-------------------------------------------TAAATCAGTTATCGTTT
ATTTGATGTTCCGCTAAAACTACATGGATAACCGTAGTAATTCTAGAGCTAATACATGCC
TTTTGGTCTTTCTTTTATGGGGGATCAAAGCCTCGACTATTTTGGAAGAGGTGTATTTAT
TAGATTCAAAGCCAATCCC----TTGAAAGA-----GGGTAAAAATGGTGATTCATAGTA
ACTCTTGTC---TTGTTCGAACCCCATGGCCTTTGCGCTGGGGGTGCTTCATTCAAATTT
CTGCCCTATCAACTTTCGATGGTAGGATAGTGGCCTACCATGGTTTTAACGGGTGAGGAG
AATTAGGGTTCGATTCCGGAGAGGGAGCCTGAGAGACGGCTACCACATCCAAGGAAGGCA
GCAGGCGCGCAAATTACCCAATCCCAACTCGGGGAGGTAGTGACAATAAATACCAATGCA
GGGCCTT-ACGGTCTTGCAATTGGAATGAGAACAATTTAAATCCCTTAACGAGGATCAAT
TAGAGGGCAAGTCTGGTGCCAGCAGCCGCGGTAATTCCAGCTCTAATAGCGTATATTAAA
GTTGTTGCAGTTAAAAAGCTCGTAGTTGGACTTTGTGGGTTAAG-GGGTAAAAAAGGAGG
-ATGGGGCTTACG---------------CAAGTAAGA-TTCCTGTCCT-TTGGCCGCCGG
CGCCGTAAAAAAGTGTCGGTACAAAAAAAGGCAGCCTCTTCCCATTTTATTGAAAAATA-
---AAATTATGTGCGGGAGGATCGC-GGCGGGC--TCTTTTAAGTAAGGGTTCTCGTGGT
T-ACAAAACTCTCGTACCTTTTACCTTGAGCAAATTAGAGTGTTCAAAGCAAGCAAAA--
AATGTGCTTGAATAGTCTAGCATGGAATGATGGAATAGGACTCTGGGG--TCCTGTTTCG
TTGG-TTTTC--AAGGGGGG------GGCAA--CTC-TCCCGTGGGACCTGAGTAATGAT
TAATAGGGATTGTTGGGGCCGTTTGTATTCCGTTGTCAGAGGTGAAATTCTTGGATTTAC
GGAAGACAAACTTCTGCGAAAGCATTCGGCAA-GGATGTCTTCATTAATCAAGAACGAAA
GTTAGGGGATCGAAGACGATCAGATACCGTCGTAGTCTTAACCATAA-ACTATGCCGACT
CGGGATCCGCGCGCGTTGAATTTTTTCAAACGACCGCGTGGGCACCGTGTGGGAAACCAT
TCAGTGTTTGGGCTCCGGGGGGAGTATGGTCGCAAGGCTGAAACTTAAAGGAATTGACGG
AAGGGCACCACCAGGAGTGGAGCCTGCGGCTTAATTTGACTCAACACGGGGAAACTCACC
AGGTCCAGACATAGCTAGGATTGACAGATTGAAAGCTCTTTCTTGATTCTATGGGTGGTG
GTGCATGGCCGTTCTTAGTTGGTGGAGCGATTTGTCTGGTTAATTCCGTTAACGAACGAG
ACCTCAGCCTGCTAAGTAGGGGC--GGCAGCAACCAGGGCAACCT-GGTGCTTGCCTTT-
-GCCAACAAAAAACTCCACA-GGGGGCAAC--TCTTG-TGGGGCCTTCTTAGAGGGACTA
TTTGTGTTTAACGAATGGAAGTTTGAGGCAATAACAGGTCTGTGATGCCCTTAGATGTTC
TGGGCCGCACGCGCGCTACACTGACGAGTCCAACGAGCATTTTAAATCGGATGGCAATCC
TTGGGTCAAAGGGGAGGGGCAACTCTTCTCTCCA------------GGGGGGGCTGTTCG
ATACT------TTCGATCCTGGTCCGAAAGGACTGGGGAAACTGCCAAGACTC-GTCGTG
ATGGGGATAGACTATTGTAATTATTAGTCTTCAACGAGGAATTCCTAGTAAGCGCGAGTC
ATCAGCTCGCGTTGATTACGTCCCTGCCCTTTGTACACACCGCCCGTCGCTCCTACCGAT
TGAATGATCCGGTGAAATCTTCGGATTGCT---TGGGCTCTCTCGGGGGTC---------
-CTGCGAAAAGTTGATTAAACCTTATCATTTAGAGGAAGGAGAAGTCGTAACAAGGTTTC
C---------------------------
>AY705740
-----------------------------------------GATTAAGCCATGCATGTCT
AAGTGTAAAT-AAGTCTACACTGTGAAACTGCGAATGGCTCATTAAATCAGTTATCGTTT
ATTTGATGTTCCGCTAAAACTACATGGATAACCGTAGTAATTCTAGAGCTAATACATGCC
TTTTGGTCTTTC-TTTATGGGGGATCAAAGCCTCGACTATTTTGGAAGAGGTGTATTTAT
TAGATTCAAAGCCAATCCC----TTGAAAGA-----GGGTAAAAATGGTGATTCATAGTA
ACTCTTGTC---TTGTTCGAACCCCATGGCC-TTGCGCTGGGGGTGCTTCATTCAAATTT
CTGCCCTATCAACTTTCGATGGTAGGATAGTGGCCTACCATGGTTTTAACGGGTGAGGAG
AATTAGGGTTCGATTCCGGAGAGGGAGCCTGAGAGACGGCTACCACATCCAAGGAAGGCA
GCAGGCGCGCAAATTACCCAATCCCAACTCGGGGAGGTAGTGACAATAAATACCAATGCA
GGGCCTT-ACGGTCTTGCAATTGGAATGAGAACAATTTAAATCCCTTAACGAGGATCAAT
TAGAGGGCAAGTCTGGTGCCAGCAGCCGCGGTAATTCCAGCTCTAATAGCGTATATTAAA
GTTGTTGCAGTTAAAAAGCTCGTAGTTGGACTTTGTGGGTTAAG-GGGTAAAAAAGGAGG
-GTGGGGCTTACG---------------CAAGTAAGATTTCCTGTCCT-TTGGCCGCCGG
CGCCGTAAAAAAGTGTCGGTACAAAAAAAGGCAGCCTCTTCCCATTTTATTGAAAAATA-
---AAATTATGTGCGGGAGGATCGC-GGCGGGC--TCTTTTAAGTAAGGGTTCTCGTGGT
T-ACAAAACTCTCGTACCTTTTACCTTGAGCAAATTAGAGTGTTCAAAGCAAGCAAAA--
AATGTGCTTGAATAGTCTAGCATGGAATGATGGAATAGGACTCTGGGG--TCCTGTTTCG
TTGG-TTTTC--AAGGGGGG------GGCAA--CTC-TCCCGTGGGACCTGAGTAATGAT
TAATAGGGATTGTTGGGGCCGTTTGTATTCCGTTGTCAGAGGTGAAATTCTTGGATTTAC
GGAAGACAAACTTCTGCGAAAGCATTCGGCAA-GGATGTCTTCATTAATCAAGAACGAAA
GTTAGGGGATCGAAGACGATCAGATACCGTCGTAGTCTTAACCATAA-ACTATGCCGACT
CGGGATCCGCGCGCGTTGAATTTTTTCAAACGACCGCGTGGGCACCGTGTGGGAAACCAT
TCAGTGTTTGGGCTCCGGGGGGAGTATGGTCGCAAGGCTGAAACTTAAAGGAATTGACGG
AAGGGCACCACCAGGAGTGGAGCCTGCGGCTTAATTTGACTCAACACGGGGAAACTCACC
AGGTCCAGACATAGCTAGGATTGACAGATTGAAAGCTCTTTCTTGATTCTATGGGTGGTG
GTGCATGGCCGTTCTTAGTTGGTGGAGCGATTTGTCTGGTTAATTCCGTTAACGAACGAG
ACCTCAGCCTGCTAAGTAGGGGC--GGCAGCAACCAGGGCAACCT-GGTGCTTGCCTTT-
-GCCAACAAAAAACTCCACA-GGGGGCAAC--TCTTG-TGGGGCCTTCTTAGAGGGACTA
TTTGTGTTTAACGAATGGAAGTTTGAGGCAATAACAGGTCTGTGATGCCCTTAGATGTTC
TGGGCCGCACGCGCGCTACACTGACGAGTCCAACGAGCATTTTAAATCGGATGGCAATCC
TTGGGTCAAAGGGGAGGGGCAACTCTTCTCTCCA------------GGGGGGGCTGTTCG
ATACT------TTCGATCCTGGTCCGAAAGGACTGGGGAAACTGCCAAGACTC-GTCGTG
ATGGGGATAGACTATTGTAATTATTAGTCTTCAACGAGGAATTCCTAGTAAGCGCGAGTC
ATCAGCTCGCGTTGATTACGTCCCTGCCCTTTGTACACACCGCCCGTCGCTCCTACCGAT
TGAATGATCCGGTGAAATCTTCGGATTGCT---TGGGCTCTCTCGGGGGTC---------
-CTGCGAAAAGTTGATTAAACCTTATCATTTAGAGGAAGGAGAAGTCGTAACAAGGTTTC
CGTAGGTGAACCTGCAGAAGGATCA---
>AY360459
------------------------------------------------------------
-----------------------------TGCGAATGGCTCATTAAATCAGTTATCGTTT
ATTTGATGTTCCGCT-AAACTCCATGGATACCCGTAGTAATTCTAGAGCTAATACATGCC
TTTTGGTCTTTCTTTTATGGGGGATCAAAGCCTCGACTATTTTGGAAGAGGTGTATTTAT
TAGATTCAAAGCCAATCCC----TTGAAAGA-----GGGTAAAAATGGTGATTCATAGTA
ACTCTTGTC---TTGTTCGAACCCCATGGCCTTTGCGCTGGGGGTGCTTCATTCAAATTT
CTGCCCTATCAACTTTCGATGGTAGGATAGTGGCCTACCATGGTTTTAACGGGTGAGGAG
AATTAGGGTTCGATTCCGGAGAGGGAGCCTGAGAGACGGCTACCACATCCAAGGAAGGCA
GCAGGCGCGCAAATTACCCAATCCCAACTCGGGGAGGTAGTGACAATAAATACCAATGCA
GGGCCTT-ACGGTCTTGCAATTGGAATGAGAACAATTTAAATCCCTTAACGAGGATCAAT
TAGAGGGCAAGTCTGGTGCCAGCAGCCGCGGTAATTCCAGCTCTAATAGCGTATATTAAA
GTTGTTGCAGTTACCAAGCTCGTAGTTGGACTTTGTGGGTTAAG-GGGTAAAAAAGGAGG
-ATGGGGCTTACGC-------------ACACGTAAGA-TTCCTGTCCT-TTGGCCGCCGG
CGCCGTAAAAAAGTGTCGGTACAAAAAAAGGCAGCCTCTTCCCATTTTATTGAAAAATA-
---AAATTATGTGCGGGAGGATCGC-GGCGGGC--TCTTTTAAGTAAGGGTTCTCGTGGT
T-ACAAAACTCTCGTACCTTTTACCTTGAGCAAATTAGAGTGTTCAAAGCAAGCAAAA--
AATGTGCTTGAATAGTCTAGCATGGAATGATGGAATAGGACTCTGGGG--TCCTGTTTCG
TTGG-TTTTC--AAGGGGGG------GGCAA--CTC-TCCCGTGGGACCTGAGTAATGAT
TAATAGGGATTGTTGGGGCCGTTTGTATTCCGTTGTCAGAGGTGAAATTCTTGGATTTAC
GGAAGACAAACTTCTGCGAAAGCATTCGGCAA-GGATGTCTTCATTAATCAAGAACGAAA
GTTAGGGGATCGAAGACGATCAGATACCGTCGTAGTCTTAACCATAA-ACTATGCCGACT
CGGGATCCGCGCGCGTTGAATTTTTTCAAACGACCGCGTGGGCACCGTGTGGGAAACCAT
TCAGTGTTTGGGCTCCGGGGGGAGTATGGTCGCAAGGCTGAAACTTAAAGGAATTGACGG
AAGGGCACCACCAGGAGTGGAGCCTGCGGCTTAATTTGACTCAACACGGGGAAACTCACC
AGGTCCAGACATAGCTAGGATTGACAGATTGAAAGCTCTTTCTTGATTCTATGGGTGGTG
GTGCATGGCCGTTCTTAGTTGGTGGAGCGATTTGTCTGGTTAATTCCGTTAACGAACGAG
ACCTCAGCCTGCTAAGTAGGGGC-GGGCAGCAACCAGGGCAACCT-GGTGCTTGCCTTT-
-GCCAACAAAAAACTCCACA-GGGGGCAAC--TCTTG-T-GGGCCTTCTTAGAGGGACTA
TTTGTGTTTAACGAATGGAAGTTTGAGGCAATAACAGGTCTGTGATGCCCTTAGATGTTC
TGGGCCGCACGCGCGCTACACTGACGAGTCCAACGAGCA-TTTAAATCGGATGGCAATCC
TTGGGTCAAAGGGGAGGGGCAACTCTTCTCTCCA------------GGGGGGGCTGTTCG
ATACT------TTCGATCCTGGTCCGAAAGGACTGGGGAAACTGCCAAGACTC-GTCGTG
ATGGGGATAGACTATTGTAATTATTAGTCTTCAACGAGGAATTCCTAGTAAGCGCGAGTC
ATCAGCTCGCGTTGATTACGTCCCTGCCCTTTGTACACACCGCCCGTCGCTCCTACCGAT
TGAATGATCCGGTGAAATCTTCGGATTGCT---TGGGCTCTCTCGGGGGTC---------
-CTGCGAAAAGTTGATTAAACCTTATCATTTAGAGGAAGGAGAAGTCGTAACAAGGTTTC
CGTAAGTGAACCTGC-------------
>AY360460
------------------------------------------------------------
----------------------GTGAAACTGCGAATGGCTCATTAAATCAGTTATCGTTT
ATTGGATGTTCCGCTAAACTCACATGGATAACCGTAGTAATTCTAGAGCTAATACATGCC
TTTTGGTCTTTCTTTAATGGGGGATCAAAGCCTCGACTATTTTGGAAGAGGTGTATTTAT
TAGATTCAAAGCCAATCCC----TTGAAAGA-----GGGTAAAAATGGTGATTCATAGTA
ACTCTTGTC---TTGTTCGAACCCCATGGCCTTTGCGCTGGGGGTGCTTCATTCAAATTT
CTGCCCTATCAACTTTCGATGGTAGGATAGTGGCCTACCATGGTTTTAACGGGTGAGGAG
AATTAGGGTTCGATTCCGGAGAGGGAGCCTGAGAGACGGCTACCACATCCAAGGAAGGCA
GCAGGCGCGCAAATTACCCAATCCCAACTCGGGGAGGTAGTGACAATAAATACCAATGCA
GGGCCTT-ACGGTCTTGCAATTGGAATGAGAACAATTTAAATCCCTTAACGAGGATCAAT
TAGAGGGCAAGTCTGGTGCCAGCAGCCGCGGTAATTCCAGCTCTAATAGCGTATATTAAA
GTTGTTGCAGTTAAAAAGCTCGTAGATGGACTTTGTGGGTCAAG-GGGTAAAAAAGGAGG
-ATGGGGCTTACG---------------CACCTAAGA-TTCCTGTCCT-TTGGCCGCCGG
CGCCGTAAAAAAGTGTCGGTACAAAAAAAGGCAGCCTCTTCCCATTTTATTGAAAAATA-
---AAATTATGTGCGGGAGGATCGC-GGCGGGC--TCTTTTAAGTAAGGGTTCTCGTGGT
T-ACAAAACTCTCGTACCTTTTACCTTGAGCAAATTAGAGTGTTCAAAGCAAGCAAAA--
AATGTGCTTGAATAGTCTAGCATGGAATGATGGAATAGGACTCTGGGG--TCCTGTTTCG
TTGG-TTTTC--AAGGGGGG------GGCAA--CTC-TCCCGTGGGACCTGAGTAATGAT
TAATAGGGATTGTTGGGGCCGTTTGTATTCCGTTGTCAGAGGTGAAATTCTTGGATTTAC
GGAAGACAAACTTCTGCGAAAGCATTCGGCAAGGGATGTCTTCATTAATCAAGAACGAAA
GTTAGGGGATCGAAGACGATCAGATACCGTCGTAGTCTTAACCATAA-ACTATGCCGACT
CGGGATCCGCGCGCGTTGAATTTTTTCAAACGACCGCGTGGGCACCGTGTGGGAAACCAT
TCAGTGTTTGGGCTCCGGGGGGAGTATGGTCGCAAGGCTGAAACTTAAAGGAATTGACGG
AAGGGCACCACCAGGAGTGGAGCCTGCGGCTTAATTTGACTCAACACGGGGAAACTCACC
AGGTCCAGACATAGCTAGGATTGACAGATTGAAAGCTCTTTCTTGATTCTATGGGTGGTG
GTGCATGGCCGTTCTTAGTTGGTGGAGCGATTTGTCTGGTTAATTCCGTTAACGAACGAG
ACCTCAGCCTGCTAAGTAGGGGGCGGGCAGCAACCAGGGCAACCTGGGTGCTTGCCTTT-
-GCCAACAAAAAACTCCACA-GGGGGCAAC--TCTTG-TGGGGCCTTCTTAGAGGGACTA
TTTGTGTTTAACGAATGGAAGTTTGAGGCAATAACAGGTCTGTGATGCCCTTAGATGTTC
TGGGCCGCACGCGCGCTACACTGACGAGTCCAACGAGCA-TTTAAATCGGATGGCGATCC
TTGGGTCAAAGGGGAGGGGCAACTCTTCTCTCCA------------GGGGGGGCTGTTCG
ATACT------TTCGATCCTGGTCCGAAAGGACTGGGGAAACTGCCAAGACTC-GTCGTG
ATGGGGATAGACTATTGTAATTATTAGTCTTCAACGAGGAATTCCTAGTAAGCGCGAGTC
ATCAGCTCGCGTTGATTACGTCCCTGCCCTTTGTACACACCGCCCGTCGCTCCTACCGAT
TGAATGATCCGGTGAAATCTTCGGATTGCT---TGGGCTCTCTCGGGGGTC---------
-CTGCGAAAAGTTGATTAAACCTTATCATTTA----------------------------
----------------------------
>AY360458
-----------------------------------------GATTAAGCCATGCATGTCT
AAGTGTAAAT-AAGTCTACACTGTGAAACTGCGAATGGCTCATTAAATCAGTTATCGTTT
ATTTG-TGTTCCGCT-AAACTACATGGATAACCGTAGTAATTCTAGAGCTAATACATGCC
CTTTGGTCTGACTTTTATGCGGGATCAAAGCCTCGACTATTTAGGAAGAGGTGTATTTAT
TAGATTCAAAGCCAATCCC----TTGACAGA-----GTGTAACCATGGTGATTCATAGTA
ACTCTTGTC---TTGTTCGAACCCCATGGCC-TTGCGCTGGGGGTGCTTCATTCAAATTT
CTGCCCTATCAACTTTCGATGGTAGGATAGTGGCCTACCATGGTTTTAACGGGTGAGGAG
ARTTAGGGTTCGATTCCGGAGAGGGAGCCTGAGAGACGGCTACCACATCCAAGGAAGGCA
GCAGGCGCGCAAATTACCCAATCCCAACTCGGGGAGGTAGTGACAATAAATACCAATGCA
GGGCCTT-ACGGTCTTGCAATYGGAATGGGAACAATTTAAATCCCTTAACGAGGATCAAT
TAGAGGGCAAGTCTGGTGCCAGCAGCCGCGGTAATTCCAGCTCTAATAGCGTATATTAAA
GTTGTTGCAGTTAAAAAGCTCGTAGTTGGACTTTGTGGGTTAAG-GGGTTTAAAAGGAGG
-ATGGGGCTTACGC-------------ACACGTAAGA-TTCCTGKCCT-TTGGCCGCCGG
TTGCGTAAAAAA--GTCGGTACMAAAAAAGGCAGCCTCTTCGCATTTTATTCAAAAATAT
CATCAATTATGTGCGGGAGGATCGC-GTCGGGC--TCTTTTAAGTAAGGGTGCTCGTGGT
T-ACTAAACTCTCGTACCTTATACCTTGAGCAAATTAGAGTGTTCAAAGCAAGCAAAA--
ATTGTGCTTGAATAGTCTAGCATGGAATGATGGAATAGGACTCTGGGA--TCCTGTTTCG
TTGG-TTTTC--AAGGGGGC------CGCAA--CTC-TCCCSTGGGACCTGAGTAWTGAT
TAATAGGGATTGTKGGGGCCGTTTGTATTCCGTTGTCAGAGGTGAAATTCTKGGATTTAC
GGAAGACAAACTTCTGCGAAAGCATTCGGCAA-GGATGTCTTCATTAATCAAGAACGAAA
GTTAGGGGATCGAAGACGATCAGATACCGTCGTAGTCTTAACCATAA-ACTATGCCGACT
CGGGATCCGCGCGCGTTGAATTTTAYCGAACGACCGCGYGGGCACCGTGTGGGAAACCAT
TCAGTGTTTGGGCTCCGGGGGGAGTATGGTCGCAAGGCTGAAACTTAAAGGAATTGACGG
AAGGGCACCACCAGGAGTGGAGCCTGCGGCTTAATTTGACTCAACACGGGGAAACTCACC
AGGTCCAGACATAGCTAGGATTGACAGATTGAAAGCTCTTTCTTGATTCTATGGGTGGTG
GTGCATGGCCGTTCTTAGTKGGTGRAGCGATTTGTCTGGTTAATTCCGTTAACGAACGAG
ACCTCAGCCTGCTARGTAGGGGCGGGCMRSCAACCAGGGCAACCY-SKKGYKYKYSYYT-
-KYS-CCAACAAAAMCCASR-GGGSRMMAY--YYTKK-TGGGGCCTTCTWAGAGGGACTA
TTTGTGKTTAACGAAKGGAAGTTTGAGGCAATAACAGGTCTGTGATGCCCTWAGATGKTC
TGGGCCGCACGCGCGCTACACTGACGAGTCCAACGAGCA-TTTAAAYSGRWKGGCAATCC
TTGGGTCAAAGGGGAGGGGCAACTCTTCTCTCCG------------GGGGGGGCTGTTCG
ATACT------TTCGATCCTGGTCCGAAAGGACTGGGGAAACTGCCCAGACTC-GTCGTG
ATGCGGATAGACTATGGTAATTATTACTCTTCAACGAGGAATTCCTAGTAAGCGCGAGTC
ATCAGCTCGCGTTGATTACGTCCCTGCCCTTTGTACACACCGCCCGTCGCTTCTACCGAT
TGAATGATCCGGTGAAATCTTCGGATTGCT---TGGGCTCTCTCGGGGGTC---------
-CTGCGAAAAGTTGATTAAACCTTATCATTTAGAGGAAGGAGAAGTCGTAACAAGGTTTC
CGTAAGTGAACCTGC-------------
>JQ434475
---------------------------------GTCTCAAAGATTAAGCCATGCATGTCT
AAGTGTAAAT-AAGTCTACACTGTGAAACTGCGAATGGCTCATTAAATCAGTTATCGTTT
ATTTGATGGTCCCTT---ACTACATGGATAACCGTAGTAATTCTAGAGCTAATACATGCA
TC-------------------------AAGCCCCGACT---CACGAAGGGGTGTATTTAT
TAGATTCAAAGCCAACCCC----TGGCAACA-----GGTGTCCCTTGGTGATTCATAATA
ACCT-----------TTCGAACCGCATGGCC-TTGCGCTGGCGGTGATTCATTCAAATTT
CTGCCCTATCAACTTTCGATGGTAGGATAGAGGCCTACCATGGTTTTAACGGGTGAGGAG
AATTAGGGTTCGATTCCGGAGAGGGAGCCTGAGAGACGGCTACCACATCCAAGGAAGGCA
GCAGGCGCGCAAATTACCCAATCCCGATACGGGGAGGTAGTGACAATAAATAACAATACA
GGGCTCTTCGAGTCTTGTAATTGGAATGAGAACAATTTAAATCCCTTAACGAGGATCCAT
TAGAGGGCAAGTCTGGTGCCAGCAGCCGCGGTAATTCCAGCTCTAATAGCGTATATTAAA
GTTGTTGCAGTTAAAAAGCTCGTAGTTGGATCTTGGGGTCGGGC-AGGCT----------
----------------------------------------GTCGGCCT-CTGGTCGGACG
GCTTTCT------------------------CGGCCCTTTCTTTCT--------------
----------------GGGGACC----ACGTCA--CTTTTCACTAAGGGGCGCTGG----
--------GGCTCAGATCGTTTACTTTGAAAAAATTAGAGTGTTCAAAGCAGGCTAT---
----CGCTTGAATACATTAGCATGGAATAATGGAATAGGACTGCGG----TCTTATTTTG
TTGG-TTTA---------------------------------TGGGACCGAAGTAATGAT
TAATAGGGATAGTTGGGGCCGTTTATATTCCGTTGTCAGAGGTGAAATTCTTGGATTTAC
GGAAGATAAACTTCTGCGAAAGCATTCGGCAA-GGATGTTTTCATTAATCAAGAACGAAA
GTTAGGGGATCGAAGACGATCAGATACCGTCGTAGTCTTAACCATAA-ACTATGCCGACT
AGGGATCAGTGGACGTTGTTTT-------ACGACTCCATTGGCACCTTGTGAGAAATCA-
-AAGTTTTTGGGTTCCGGGGGGAGTATGGTCGCAAGGCTGAAACTTAAAGGAATTGACGG
AAGGGCACCACCAGGAGTGGAGCCTGCGGCTTAATTTGACTCAACACGGGGAAACTTACC
AGGTCCAGACATAGTAAGGATTGACAGATTGAAAGCTCTTTCTTGATTCTATGGGTGGTG
GTGCATGGCCGTTCTTAGTTGGTGGAGTGATTTGTCTGGTTAATTCCGTTAACGAACGAG
ACCTCAGCCTACTAAATAGTCAC--ACGAACCTTTTCG----------------------
--------------------------------TTCGC-GGCCGGCTTCTTAGAGGGACTA
TTTGTGTTTAACGAATGAAAGTTTGAGGCAATAACAGGTCTGTGATGCCCTTAGATGTTC
TGGGCCGCACGCGCGCTACACTGATGAATTCAACGAGCT---------------------
------------------------------------------------------------
------------CACAACCTTGACCGAAAGGCCCGGGTAAACTCCGAAATTTC-ATCGTG
ATGGGGATAGACTATTGCAATTATTAGTCTTCAACGAGGAATTCCTAGTAAGCGCGATTC
ATCAGATCGCGTTGATTACGTCCCTGCCCTTTGTACACACCGCCCGTCGCTCCTACCGAT
CGAATGATCCGGTGAAATCTTCGGATTGCTGGCAGTGGCTTCGCAAGTTGCC-----ATT
GCTGCGAAAAGTTGATTAAACCTTATCATTTAGAGGAAGGAGAAGTCGTAAACA------
----------------------------
>HFCC1525
------------------------------------------------------------
--------------------------AACTGCGAATGGCTCATTAAATCAGTTATCGTTT
ATTTGATGGTCCCTT---ACTACATGGATAACCGTAGTAATTCTAGAGCTAATACATGCA
TC-------------------------AAGCCCCGACT---CACGAAGGGGTGTATTTAT
TAGATTCAAAGCCAACCCC----TGGCAACA-----GGTGTCCCTTGGTGATTCATAATA
ACTT-----------TTCGAACCGCATGGCC-TTGCGCTGGCGGTGATTCATTCAAATTT
CTGCCCTATCAACTTTCGATGGTAGGATAGAGGCCTACCATGGTTTTAACGGGTGAGGAG
AATTAGGGTTCGATTCCGGAGAGGGAGCCTGAGAGACGGCTACCACATCCAAGGAAGGCA
GCAGGCGCGCAAATTACCCAATCCCGATACGGGGAGGTAGTGACAATAAATAACAATACA
GGGCTCTTCGAGTCTTGTAATTGGAATGAGAACAATTTAAATCCCTTAACGAGGATCCAT
TAGAGGGCAAGTCTGGTGCCAGCAGCCGCGGTAATTCCAGCTCTAATAGCGTATATTAAA
GTTGTTGCAGTTAAAAAGCTCGTAGTTGGATCTTGGGGTCGGGC-AGGCT----------
----------------------------------------GTCGGCCT-CTGGTCGGACG
GCTTTCT------------------------CGGCCCTTTCTTTCT--------------
----------------GGGGACC----ACGTCA--CTTTTCACTAAGGGGCGCTGG----
--------GGCTCAGATCGTTTACTTTGAAAAAATTAGAGTGTTCAAAGCAGGCTAT---
----CGCTTGAATACATTAGCATGGAATAATGGAATAGGACTGCGG----TCTTATTTTG
TTGG-TTTA---------------------------------TAGGACCGAAGTAATGAT
TAATAGGGATAGTTGGGGCCGTTTATATTCCGTTGTCAGAGGTGAAATTCTTGGATTTAC
GGAAGATAAACTTCTGCGAAAGCATTCGGCAA-GGATGTTTTCATTAATCAAGAACGAAA
GTTAGGGGATCGAAGACGATCAGATACCGTCGTAGTCTTAACCATAA-ACTATGCCGACT
AGGGATCAGTGGACGTTGTTTT-------ACGACTCCATTGGCACCTTGTGAGAAATCA-
-AAGTTTTTGGGTTCCGGGGGGAGTATGGTCGCAAGGCTGAAACTTAAAGGAATTGACGG
AAGGGCACCACCAGGAGTGGAGCCTGCGGCTTAATTTGACTCAACACGGGGAAACTTACC
AGGTCCAGACATAGTAAGGATTGACAGATTGAAAGCTCTTTCTTGATTCTATGGGTGGTG
GTGCATGGCCGTTCTTAGTTGGTGGAGTGATTTGTCTGGTTAATTCCGTTAACGAACGAG
ACCTCAGCCTACTAAATAGTCAC--GCGAACCTTTTCG----------------------
--------------------------------TTCGC-GGCCGGCTTCTTAGAGGGACTA
TTTGTGTTTAACGAATGGAAGTTTGAGGCAATAACAGGTCTGTGATGCCCTTAGATGTTC
TGGGCCGCACGCGCGCTACACTGATGAATTCAACGAGCT---------------------
------------------------------------------------------------
------------CACAACCTTGACCGAAAGGCCNGGGTAAACTCCGAAATTTC-ATCGTG
ATGGGGATAGACTATTGCAATTATTAGTCTTCAACGAGGAATTCCTAGTAAGCGCGATTC
ATCAGATCGCGTTGATTACGTCCCTGCCCTTTGTACACACCGCCCGTCGCTCCTACCGAT
TGAATGATCCGGTGAAATCTTCGGATTGCTGGCAGTGGCTTCGCAAGTTGCC-----ATT
GCTGCGAAAAGTTGATTAAACCTT------------------------------------
----------------------------
>LC647565
-ACCTGGTTGATCCTGCCA--AGTCATATGCTTGTCTCAAAGATTAAGCCATGCATGTCT
AAGTGTAAAT-AAGTCTACACTGTGAAACTGCGAATGGCTCATTAAATCAGTTATCGTTT
ATTTGATGGTCCCTT---ACTACATGGATAACCGTAGTAATTCTAGAGCTAATACATGCA
TC-------------------------AAGCCCCGACT---CACGAAGGGGTGTATTTAT
TAGATTCAAAGCCAACCCC----TGGCAACA-----GGTGTCCCTTGGTGATTCATAATA
ACTT-----------TTCGAACCGCATGGCC-TTGCGCTGGCGGTGATTCATTCAAATTT
CTGCCCTATCAACTTTCGATGGTAGGATAGAGGCCTACCATGGTTTTAACGGGTGAGGAG
AATTAGGGTTCGATTCCGGAGAGGGAGCCTGAGAGACGGCTACCACATCCAAGGAAGGCA
GCAGGCGCGCAAATTACCCAATCCCGATACGGGGAGGTAGTGACAATAAATAACAATACA
GGGCTCTTCGAGTCTTGTAATTGGAATGAGAACAATTTAAATCCCTTAACGAGGATCCAT
TAGAGGGCAAGTCTGGTGCCAGCAGCCGCGGTAATTCCAGCTCTAATAGCGTATATTAAA
GTTGTTGCAGTTAAAAAGCTCGTAGTTGGATCTTGGGGTCGGGC-AGGCT----------
----------------------------------------GTCGGCCT-CTGGTCGGACG
GCTTTCT------------------------CGGCCCTTTCTTTCT--------------
----------------GGGGACC----ACGTCA--CTTTTCACTAAGGGGCGCTGG----
--------GGCTCAGATCGTTTACTTTGAAAAAATTAGAGTGTTCAAAGCAGGCTAT---
----CGCTTGAATACATTAGCATGGAATAATGGAATAGGACTGCGG----TCTTATTTTG
TTGG-TTTA---------------------------------TAGGACCGAAGTAATGAT
TAATAGGGATAGTTGGGGCCGTTTATATTCCGTTGTCAGAGGTGAAATTCTTGGATTTAC
GGAAGATAAACTTCTGCGAAAGCATTCGGCAA-GGATGTTTTCATTAATCAAGAACGAAA
GTTAGGGGATCGAAGACGATCAGATACCGTCGTAGTCTTAACCATAA-ACTATGCCGACT
AGGGATCAGTGGACGTTGTTTT-------ACGACTCCATTGGCACCTTGTGAGAAATCA-
-AAGTTTTTGGGTTCCGGGGGGAGTATGGTCGCAAGGCTGAAACTTAAAGGAATTGACGG
AAGGGCACCACCAGGAGTGGAGCCTGCGGCTTAATTTGACTCAACACGGGGAAACTTACC
AGGTCCAGACATAGTAAGGATTGACAGATTGAAAGCTCTTTCTTGATTCTATGGGTGGTG
GTGCATGGCCGTTCTTAGTTGGTGGAGTGATTTGTCTGGTTAATTCCGTTAACGAACGAG
ACCTCAGCCTACTAAATAGTCAC--GCGAACCTTTTCG----------------------
--------------------------------TTCGC-GGCCGGCTTCTTAGAGGGACTA
TTTGTGTTTAACGAATGGAAGTTTGAGGCAATAACAGGTCTGTGATGCCCTTAGATGTTC
TGGGCCGCACGCGCGCTACACTGATGAATTCAACGAGCT---------------------
------------------------------------------------------------
------------CACAACCTTGACCGAAAGGCCCGGGTAAACTCCGAAATTTC-ATCGTG
ATGGGGATAGACTATTGCAATTATTAGTCTTCAACGAGGAATTCCTAGTAAGCGCGATTC
ATCAGATCGCGTTGATTACGTCCCTGCCCTTTGTACACACCGCCCGTCGCTCCTACCGAT
TGAATGATCCGGTGAAATCTTCGGATTGCTGGCAGTGGCTTCGCAAGTTGCC-----ATT
GCTGCGAAAAGTTGATTAAACCTTATCATTTAGAGGAAGGAGAAGTCGTAACAAGGTTTC
CGTAGGTGAACCTGCGGAAGGATCATTA
>HFCC22
------------------------------------------------------------
--GTGTAAATAAAGTCTACACTGTGAAACTGCGAATGGCTCATTAAATCAGTTATCGTTT
ATTTGATGGTCCTTT---ACTACATGGATAACCGTAGTAATTCTAGAGCTAATACATGCA
T--------------------------AAGCCCCGACT---CACGAAGGGGTGTATTTAT
TAGATTCAAAACCATCCCC----GGGCAACC-----GGTGTCCCATGGTGATTCATAATA
ACTT-----------GTCGAACCGTATGGCC-TTGCGCCGGCGGTGATTCATTCAAATTT
CTGCCCTATCAACTTTCGATGGTAGGATAGAGGCCTACCATGGTTTTAACGGGTGAGGAG
AATTAGGGTTCGATTCCGGAGAGGGAGCCTGAGAGACGGCTACCACATCCAAGGAAGGCA
GCAGGCGCGCAAATTACCCAATCCCGACTCGGGGAGGTAGTGACAATAAATAACAATACA
GGGCTCTACGAGTCTTGTAATTGGAATGAGAACAATTTAAATCCCTTAACGAGGATCAAT
TAGAGGGCAAGTCTGGTGCCAGCAGCCGCGGTAATTCCAGCTCTAATAGCGTATATTAAA
GTTGTTGCAGTTAAAAAGCTCGTAGTTGGATCTTGGGGTCGGGA-CAGCT----------
----------------------------------------GTCGGCCT-ATGGTCGGACG
GCTGGCT------------------------GGGCTCCTTGCTTCT--------------
----------------GGGGT------CCGCGT--CCTTTTAACTAAGGGCGTTGG----
--------GTGCCAGATCTTTTACTTTGAAAAAATTAGAGTGTTCAAAGCAGGCTAT---
----CGCTTGAATACATTAGCATGGAATAATGGAATAGGACTGCGG----TCTTATTTTG
TTGG-TTTC---------------------------------TAGGACCGAAGTAATGAT
TAATAGGGATAGTTGGGGCCGTTTGTATTCCGTTGTCAGAGGTGAAATTCTTGGATTTAC
GGAAGACAAACTTCTGCGAAAGCATTCGGCAA-GGATGTTTTCATTAATCAAGAACGAAA
GTTAGGGGATCGAAGACGATCAGATACCGTCGTAGTCTTAACCATAA-ACTATGCCGACT
AGGGATCAGTGGACGTTGTTTT-------ACGACTCCATTGGCACCTTGTGAGAAATCA-
-AAGTTTTTGGGTTCC-GGGGGAGTATGGTCGCAAGGCTGAAACTTAAAGGAATTGACGG
AAGGGCACCACCAGGAGTGGAGCCTGCGGCTTAATTTGACTCAACACGGGGAAACTTACC
AGGTCCAGACATAGTAAGGATTGACAGATTGAAAGCTCTTTCTTGATTCTATGGGTGGTG
GTGCATGGCCGTTCTTAGTTGGTGGAGTGATTTGTCTGGTTAATTCCGTTAACGAACGAG
ACCTCAGCCTACTAAATAGTCAC--GCGAACTTTTTG-----------------------
--------------------------------TTCGC-GGCCGGCTTCTTAGAGGGACTA
TTTGTGTTTAACGAATGGAAGTTTGAGGCAATAACAGGTCTGTGATGCCCTTAGATGTTC
TGGGCCGCACGCGCGCTACACTGATGAATTCAACGAGCT---------------------
------------------------------------------------------------
------------CACAACCTTGACCGAAAGGCCCGGGTAAACTCCGAACTTTC-ATCGTG
ATGGGGATAGACTATTGCAATTATTAGTCTTCAACGAGGAATTCCTAGTAAGCGCGAGTC
ATCAGCTCGCGTTGATTACGTCCCTGCCCTTTGTACACACCGCCCGTCGCTCCTACCGAT
TGAATGGTCCGGTGAAATCTTCGGATTGCTGGCGTTGGATTGGCAACTTTCC-----TTT
GCTGCGAAAAGTTGATAAACC---------------------------------------
----------------------------
>MK177625
------------------------------------------------------------
------------------------GAAACTGCGAATGGCTCATTAAATCAGTTATCGTTT
ATTTGATGGTCCTTT---ACTACATGGATAACCGTAGTAATTCTAGAGCTAATACATGCA
T--------------------------AAGCCCCGACT---CACGAAGGGGTGTATTTAT
TAGATTCAAAACCATCCCC----GGGCAACC-----GGTGTCCCATGGTGATTCATAATA
ACTT-----------GTCGAACCGTATGGCC-TTGCGCCGGCGGTGATTCATTCAAATTT
CTGCCCTATCAACTTTCGATGGTAGGATAGAGGCCTACCATGGTTTTAACGGGTGAGGAG
AATTAGGGTTCGATTCCGGAGAGAGAGCCTGAGAGACGGCTACCACATCCAAGGAAGGCA
GCAGGCGCGCAAATTACCCAATCCCGACTCGGGGAGGTAGTGACAATAAATAACAATACA
GGGCTCTACGAGTCTTGTAATTGGAATGAGAACAATTTAAATCCCTTAACGAGGATCAAT
TAGAGGGCAAGTCTGGTGCCAGCAGCCGCGGTAATTCCAGCTCTAATAGCGTATATTAAA
GTTGTTGCAGTTAAAAAGCTCGTAGTTGGATCTTGGGGTCGGGA-CAGCT----------
----------------------------------------GTCGGCCT-ATGGTCGGACG
GCTGGCT------------------------GGGCTCCTTGCTTCT--------------
----------------GGGGT------CCGCGT--CCTTTTAACTAAGGGCGTTGG----
--------GTGCCAGATCTTTTACTTTGAAAAAATTAGAGTGTTCAAAGCAGGCTAT---
----CGCTTGAATACATTAGCATGGAATAATGGAATAGGTCTGCGG----TCTTATTTTG
TTGG-TTTC---------------------------------TAGGACCGAAGTAATGAT
TAATAGGGATAGTTGGGGCCGTTTGTATTCCGTTGTCAGAGGTGAAATTCTTGGATTTAC
GGAAGACAAACTTCTGCGAAAGCATTCGGCAA-GGATGTTTTCATTAATCAAGAACGAAA
GTTAGGGGATCGAAGACGATCAGATACCGTCGTAGTCTTAACCATAA-ACTATGCCGACT
AGGGATCAGTGGACGTTGTTTT-------ACGACTCCATTGGCACCTTGTGAGAAATCA-
-AAGTTTTTGGGTTCCGGGGGGAGTATGGTCGCAAGGCTGAAACTTAAAGGAATTGACGG
AAGGGCACCACCAGGAGTGGAGCCTGCGGCTTAATTTGACTCAACACGGGGAAACTTACC
AGGTCCAGACATAGTAAGGATTGACAGATTGAAAGCTCTTTCTTGATTCTATGGGTGGTG
GTGCATGGCCGTTCTTAGTTGGTGGAGTGATTTGTCTGGTTAATTCCGTTAACGAACAAG
ACCTCAGCCTACTAAATAGTCAC--GCGAACTTTTTG-----------------------
--------------------------------TTCGC-GGCCGGCTTCTTAGAGGGACTA
TTTGTGTTTAACGAATGGAAGTTTGAGGCAATAACAGGTCTGTGATGCCCTTAGATGTTC
TGGGCCGCACGCGCGCTACACTGATGAATTCAACGAGCT---------------------
------------------------------------------------------------
------------CACAACCTTGACCGAAAGGCCCGGGTAAACTCCGAACTTTC-ATCGTG
ATGGGGATAGACTATTGCAATTATTAGTCTTCAACGAGGAATTCCTAGTAAGCGCGAGTC
ATCAGCTCGCGTTGATTACGTCCCTGCCCTTTGTACACACCGCCCGTCGCTCCTACCGAT
TGAATGGTCCGGTGAAATCTTCGGATTGCTGGCGTTGGATTGGCAACTTTCC-----TTT
GCTGCGAAAAGTTGATTAAACCTTATCATTTAGAGGAAGGAGAAGTCGTAACAAGGTTTC
CGTAGGTG--------------------
>BEAP0096b
---------------------------------------------------------TCT
AAGTGTAAAT-CAGTCTACACAGTGAAACTGCGAATGGCTCATTAAATCAGTTATCGTTT
ATTTGATGGTCTCTT---ACTACATGGATAACCGTAGTAATTCTAGAGCTAATACATGCA
CC-------------------------AAGGCGCGACT---TCGGAAGCGCTGTATTTAT
TAGATTCAAAACCAACCCC----TGGCAACA-----GGTGTCCCTTGGTGATTCATAATA
ACTT-----------CGCGAACCGCATGGCC-TTGCGCTGGCGGTGATTCATTCAAATTT
CTGCCCTATCAACTTTCGATGGTAGGATAGAGGCCTACCATGGTTTTAACGGGTGAGGAG
AATTAGGGTTCGATTCCGGAGAGGGAGCCTGAGAGACGGCTACCACATCCAAGGAAGGCA
GCAGGCGCGCAAATTACCCAATCCCGACACGGGGAGGTAGTGACAATAAATAACAATACA
GGGCTCTCAGAGTCTTGTAATTGGAATGAGAACAATTTAAATCCCTTAACGAGGATCAAT
TAGAGGGCAAGTCTGGTGCCAGCAGCCGCGGTAATTCCAGCTCTAATAGCGTATATTAAA
GTTGTTGCAGTTAAAAAGCTCGTAGTTGGATCTTGGGGTCGGGT-GTGCT----------
----------------------------------------GTCGGCCA-TTGGTCGGACG
GCTTGCT------------------------CGGCTCTTTCTTTCT--------------
----------------GGAAGCG----GCGTCA--CCTTTCACTAGGGGGCGTTCG----
--------GGTCCAGATCGTTTACTTTGAAAAAATTAGAGTGTTCAAAGCAGGCCAT---
----CGCTTGAATACATTAGCATGGAATAATGGAATAGGACTGCGG----TTCTATTTTG
TTGG-TTTC---------------------------------TAGGACCGAAGTAATGAT
TAATAGGGATAGTTGGGGCCGTTTATATTCCGTTGTCAGAGGTGAAATTCTTGGATTTAC
GGAAGATAAACTTCTGCGAAAGCATTCGGCAA-GGATGTTTTCATTAATCAAGAACGAAA
GCTAGGGGATCGAAGACGATCAGATACCGTCGTAGTCTTAACCATAA-ACTATGCCGACT
AGGGATCAGTGGACGTTGTTTT-------TCGACTCCATTGGCACCTTGTGAGAAATCA-
-AAGTTTTTGGGTTCCGGGGGGAGTATGGTCGCAAGGCTGAAACTTAAAGGAATTGACGG
AAGGGCACCACCAGGAGTGGAGCCTGCGGCTTAATTTGACTCAACACGGGAAAACTTACC
AGGTCCAGACATAGTAAGGATTGACAGATTGAAAGCTCTTTCTTGATTCTATGGGTGGTG
GTGCATGGCCGTTCTTAGTTGGTGGAGTGATTTGTCTGGTTAATTCCGTTAACGAACGAG
ACCTCAGCCTACTAAATAGTCAC--GCGAGCTCTTG------------------------
--------------------------------CTCGC-GGCCGGCTTCTTAGAGGGACTA
TTTGTGTTTAACAAATGGAAGTTTGAGGCAATAACAGGTCTGTGATGCCCTTAGATGTTC
TGGGCCGCACGCGCGCTACACTGATGAATTCAACGAGCA---------------------
------------------------------------------------------------
------------CACAACCTTGACCGAAAGGCCCGGGTAAACTCCGAAATTTC-ATCGTG
ATGGGGATAGACTATTGCAATTATTAGTCTTCAACGAGGAATTCCTAGTAAGCGCGAGTC
ATCAGCTCGCGTTGATTACGTCCCTGCCCTTTGTACACACCGCCCGTCGCTCCTACCGAT
TGAGTGGTCCGGTGAAATCTTCGGACTGCCGGCATTGGCTTCGCAAGTTGCC-----TTT
GCTGTGGAAAGTTGATTAAACCTTACCACTTAGAGGAAGGAGAAGTCGTAACAAGGTTTC
C---------------------------
>BEAP0078
---------------------------------------------------------TCT
AAGTGTAAAT-CAGTCTACACAGTGAAACTGCGAATGGCTCATTAAATCAGTTATCGTTT
ATTTGATGGTCTCTT---ACTACATGGATAACCGTAGTAATTCTAGAGCTAATACATGCA
CC-------------------------AAGGCGCGACT---TCGGAAGCGCTGTATTTAT
TAGATTCAAAACCAACCCC----TGGCAACA-----GGTGTCCCTTGGTGATTCATAATA
ACTT-----------CGCGAACCGCATGGCC-TTGCGCTGGCGGTGATTCATTCAAATTT
CTGCCCTATCAACTTTCGGTGGTAGGATAGAGGCCTACCATGGTTTTAACGGGTGAGGAG
AATTAGGGTTCGATTCCGGAGAGGGAGCCTGAGAGACGGCTACCACATCCAAGGAAGGCA
GCAGGCGCGCAAATTACCCAATCCCGACACGGGGAGGTAGTGACAATAAATAACAATACA
GGGCTCTCAGAGTCTTGTAATTGGAATGAGAACAATTTAAATCCCTTAACGAGGATCAAT
TAGAGGGCAAGTCTGGTGCCAGCAGCCGCGGTAATTCCAGCTCTAATAGCGTATATTAAA
GTTGTTGCAGTTAAAAAGCTCGTAGTTGGATCTTGGGGTCGGGT-GTGCT----------
----------------------------------------GTCGGCCA-TTGGTCGGACG
GCTTGCT------------------------CGGCTCTTTCTTTCT--------------
----------------GGAAGCG----GCGTCA--CCTTTCACTAGGGGGCGTTCG----
--------GGTCCAGATCGTTTACTTTGAAAAAATTAGAGTGTTCAAAGCAGGCCAT---
----CGCTTGAATACATTAGCATGGAATAATGGAATAGGACTGCGG----TTCTATTTTG
TTGG-TTTC---------------------------------TAGGACCGAAGTAATGAT
TAATAGGGATAGTTGGGGCCGTTTATATTCCGTTGTCAGAGGTGAAATTCTTGGATTTAC
GGAAGATAAACTTCTGCGAAAGCATTCGGCAA-GGATGTTTTCATTAATCAAGAACGAAA
GTTAGGGGATCGAAGACGATCAGATACCGTCGTAGTCTTAACCATAA-ACTATGCCGACT
AGGGATCAGTGGACGTTGTTTT-------TCGACTCCATTGGCACCTTGTGAGAAATCA-
-AAGTTTTTGGGTTCCGGGGGGAGTATGGTCGCAAGGCTGAAACTTAAAGGAATTGACGG
AAGGGCACCACCAGGAGTGGAGCCTGCGGCTTAATTTGACTCAACACGGGAAAACTTACC
AGGTCCAGACATAGTAAGGATTGACAGATTGAAAGCTCTTTCTTGATTCTATGGGTGGTG
GTGCATGGCCGTTCTTAGTTGGTGGAGTGATTTGTCTGGTTAATTCCGTTAACGAACGAG
ACCTCAGCCTACTAAATAGTCAC--GCGAGCTCTTG------------------------
--------------------------------CTCGC-GGCCGGCTTCTTAGAGGGACTA
TTTGTGTTTAACAAATGGAAGTTTGAGGCAATAACAGGTCTGTGATGCCCTTAGATGTTC
TGGGCCGCACGCGCGCTACACTGATGAATTCAACGAGCA---------------------
------------------------------------------------------------
------------CACAACCTTGACCGAAAGGCCCGGGTAAACTCCGAAATTTC-ATCGTG
ATGGGGATAGACTATTGCAATTATTAGTCTTCAACGAGGAATTCCTAGTAAGCGCGAGTC
ATCAGCTCGCGTTGATTACGTCCCTGCCCTTTGTACACACCGCCCGTCGCTCCTACCGAT
TGAGTGGTCCGGTGAAATCTTCGGACTGCCGGCATTGGCTTCGCAAGTTGCC-----TTT
GCTGTGGAAAGTTGATTAAACCTTACCACTTAGAGGAAGGAGAAGTCGTAACAAGGTTTC
C---------------------------
>BEAP0100
-------------------------------------------------------TGTCT
AAGTGTAAAT-CAGTCTACACAGTGAAACTGCGAATGGCTCATTAAATCAGTTATCGTTT
ATTTGATGGTCTCTT---ACTACATGGATAACCGTAGTAATTCTAGAGCTAATACATGCA
CC-------------------------AAGGCGCGACT---TCGGAAGCGCTGTATTTAT
TAGATTCAAAACCAACCCC----TGGCAACA-----GGTGTCCCTTGGTGATTCATAATA
ACTT-----------CGCGAACCGCATGGCC-TTGCGCTGGCGGTGATTCATTCAAATTT
CTGCCCTATCAACTTTCGATGGTAGGATAGAGGCCTACCATGGTTTTAACGGGTGAGGAG
AATTAGGGTTCGATTCCGGAGAGGGAGCCTGAGAGACGGCTACCACATCCAAGGAAGGCA
GCAGGCGCGCAAATTACCCAATCCCGACACGGGGAGGTAGTGACAATAAATAACAATACA
GGGCTCTCAGAGTCTTGTAATTGGAATGAGAACAATTTAAATCCCTTAACGAGGATCAAT
TAGAGGGCAAGTCTGGTGCCAGCAGCCGCGGTAATTCCAGCTCTAATAGCGTATATTAAA
GTTGTTGCAGTTAAAAAGCTCGTAGTTGGATCTTGGGGTCGGGT-GTGCT----------
----------------------------------------GTCGGCCA-TTGGTCGGACG
GCTTGCT------------------------CGGCTCTTTCTTTCT--------------
----------------GGAAGCG----GCGTCA--CCTTTCACTAGGGGGCGTTCG----
--------GGTCCAGATCGTTTACTTTGAAAAAATTAGAGTGTTCAAAGCAGGCCAT---
----CGCTTGAATACATTAGCATGGAATAATGGAATAGGACTGCGG----TTCTATTTTG
TTGG-TTTC---------------------------------TAGGACCGAAGTAATGAT
TAATAGGGATAGTTGGGGCCGTTTATATTCCGTTGTCAGAGGTGAAATTCTTGGATTTAC
GGAAGATAAACTTCTGCGAAAGCATTCGGCAA-GGATGTTTTCATTAATCAAGAACGAAA
GTTAGGGGATCGAAGACGATCAGATACCGTCGTAGTCTTAACCATAA-ACTATGCCGACT
AGGGATCAGTGGACGTTGTTTT-------TCGACTCCATTGGCACCTTGTGAGAAATCA-
-AAGTTTTTGGGTTCCGGGGGGAGTATGGTCGCAAGGCTGAAACTTAAAGGAATTGACGG
AAGGGCACCACCAGGAGTGGAGCCTGCGGCTTAATTTGACTCAACACGGGAAAACTTACC
AGGTCCAGACATAGTAAGGATTGACAGATTGAAAGCTCTTTCTTGATTCTATGGGTGGTG
GTGCATGGCCGTTCTTAGTTGGTGGAGTGATTTGTCTGGTTAATTCCGTTAACGAACGAG
ACCTCAGCCTACTAAATAGTCAC--GCGAGCTCTTG------------------------
--------------------------------CTCGC-GGCCGGCTTCTTAGAGGGACTA
TTTGTGTTTAACAAATGGAAGTTTGAGGCAATAACAGGTCTGTGATGCCCTTAGATGTTC
TGGGCCGCACGCGCGCTACACTGATGAATTCAACGAGCA---------------------
------------------------------------------------------------
------------CACAACCTTGACCGAAAGGCCCGGGTAAACTCCGAAATTTC-ATCGTG
ATGGGGATAGACTATTGCAATTATTAGTCTTCAACGAGGAATTCCTAGTAAGCGCGAGTC
ATCAGCTCGCGTTGATTACGTCCCTGCCCTTTGTACACACCGCCCGTCGCTCCTACCGAT
TGAGTGGTCCGGTGAAATCTTCGGACTGCCGGCATTGGCTTCGCAAGTTGCC-----TTT
GCTGTGGAAAGTTGATTAAACCTTACCACTTAGAGGAAGGAGAAGTCGTAACAAGGTTTC
C---------------------------
>BEAP0073
-------------------------------------------------------TGTCT
AAGTGTAAAT-CAGTCTACACAGTGAAACTGCGAATGGCTCATTAAATCAGTTATCGTTT
ATTTGATGGTCTCTT---ACTACATGGATAACCGTAGTAATTCTAGAGCTAATACATGCA
CC-------------------------AAGGCGCGACT---TCGGAAGCGCTGTATTTAT
TAGATTCAAAACCAACCCC----TGGCAACA-----GGTGTCCCTTGGTGATTCATAATA
ACTT-----------CGCGAACCGCATGGCC-TTGCGCTGGCGGTGATTCATTCAAATTT
CTGCCCTATCAACTTTCGATGGTAGGATAGAGGCCTACCATGGTTTTAACGGGTGAGGAG
AATTAGGGTTCGATTCCGGAGAGGGAGCCTGAGAGACGGCTACCACATCCAAGGAAGGCA
GCAGGCGCGCAAATTACCCAATCCCGACACGGGGAGGTAGTGACAATAAATAACAATACA
GGGCTCTCAGAGTCTTGTAATTGGAATGAGAACAATTTAAATCCCTTAACGAGGATCAAT
TAGAGGGCAAGTCTGGTGCCAGCAGCCGCGGTAATTCCAGCTCTAATAGCGTATATTAAA
GTTGTTGCAGTTAAAAAGCTCGTAGTTGGATCTTGGGGTCGGGT-GTGCT----------
----------------------------------------GTCGGCCA-TTGGTCGGACG
GCTTGCT------------------------CGGCTCTTTCTTTCT--------------
----------------GGAAGCG----GCGTCA--CCTTTCACTAGGGGGCGTTCG----
--------GGTCCAGATCGTTTACTTTGAAAAAATTAGAGTGTTCAAAGCAGGCCAT---
----CGCTTGAATACATTAGCATGGAATAATGGAATAGGACTGCGG----TTCTATTTTG
TTGG-TTTC---------------------------------TAGGACCGAAGTAATGAT
TAATAGGGATAGTTGGGGCCGTTTATATTCCGTTGTCAGAGGTGAAATTCTTGGATTTAC
GGAAGATAAACTTCTGCGAAAGCATTCGGCAA-GGATGTTTTCATTAATCAAGAACGAAA
GTTAGGGGATCGAAGACGATCAGATACCGTCGTAGTCTTAACCATAA-ACTATGCCGACT
AGGGATCAGTGGACGTTGTTTT-------TCGACTCCATTGGCACCTTGTGAGAAATCA-
-AAGTTTTTGGGTTCCGGGGGGAGTATGGTCGCAAGGCTGAAACTTAAAGGAATTGACGG
AAGGGCACCACCAGGAGTGGAGCCTGCGGCTTAATTTGACTCAACACGGGAAAACTTACC
AGGTCCAGACATAGTAAGGATTGACAGATTGAAAGCTCTTTCTTGATTCTATGGGTGGTG
GTGCATGGCCGTTCTTAGTTGGTGGAGTGATTTGTCTGGTTAATTCCGTTAACGAACGAG
ACCTCAGCCTACTAAATAGTCAC--GCGAGCTCTTG------------------------
--------------------------------CTCGC-GGCCGGCTTCTTAGAGGGACTA
TTTGTGTTTAACAAATGGAAGTTTGAGGCAATAACAGGTCTGTGATGCCCTTAGATGTTC
TGGGCCGCACGCGCGCTACACTGATGAATTCAACGAGCA---------------------
------------------------------------------------------------
------------CACAACCTTGACCGAAAGGCCCGGGTAAACTCCGAAATTTC-ATCGTG
ATGGGGATAGACTATTGCAATTATTAGTCTTCAACGAGGAATTCCTAGTAAGCGCGAGTC
ATCAGCTCGCGTTGATTACGTCCCTGCCCTTTGTACACACCGCCCGTCGCTCCTACCGAT
TGAGTGGTCCGGTGAAATCTTCGGACTGCCGGCATTGGCTTCGCAAGTTGCC-----TTT
GCTGTGGAAAGTTGATTAAACCTTACCACTTAGAGGAAGGAGAAGTCGTAACAAGGTTTC
C---------------------------
>BEAP0122b
---------------------------------------------------------TCT
AAGTGTAAAT-AAGTCTACACTGTGAAACTGCGAATGGCTCATTAAATCAGTTATCGTTT
ATTTGATGGTCACTT---ACTACATGGATAACCGTAGTAATTCTAGAGCTAATACATGCA
TC-------------------------AAGCCCCGACT---TCGGAAGGGGTGTATTTAT
TAGATTCAAAACCAACCC-----TGGCAACA-----GGAA--CCTTGGTGATTCATAATA
ACTT-----------TTCGAACCGCATGGCC-TTGCGCTGGCGGTGATTCATTCAAATTT
CTGCCCTATCAACTTTCGATGGTAGGATAGAGGCCTACCATGGTTTTAACGGGTGAGGAG
AATTAGGGTTCGATTCCGGAGAGGGAGCCTGAGAGACGGCTACCACATCCAAGGAAGGCA
GCAGGCGCGCAAATTACCCAATTCCAATACGGAGAGGTAGTGACAATAAATAACAATACC
GGGCTCTCAGAGTCTGGTAATTGGAATGAGAACAATTTAAATCCCTTAACGAGGATCAAT
TAGAGGGCAAGTCTGGTGCCAGCAGCCGCGGTAATTCCAGCTCTAATAGCGTATATTAAA
GTTGTTGCAGTTAAAAAGCTCGTAGTCGGATCTTGGGGTCGGAG-TGGCT----------
----------------------------------------GTCGGCCT-AGTGTCGGACG
GTCAACT------------------------CGGCTCTTTCTTTCT--------------
----------------GTTGCCT----GCGTCA--CCTTTAACTAGGGGGCGTGATT---
--------GGTGCAGATCGTTTACTTTGAAAAAATTAGAGTGTTCAAAGCAGGCTTT---
----CGCTTGAATACATTAGCATGGAATAATGGAATAGGACTGCGG----TTCTATTTTG
TTGG-TTTC---------------------------------TAGGACCGAAGTAATGAT
TAATAGGGATAGTTGGGGCCGTTTATATTCCGTTGTCAGAGGTGAAATTCTTGGATTTAC
GGAAGATAAACTTCTGCGAAAGCATTCGGCAA-GGATGTTTTCATTGATCAAGAACGAAA
GTTAGGGGATCGAAGACGATCAGATACCGTCGTAGTCTTAACCATAA-ACTATGCCGACT
AGGGATCAGCGGACGTTGTTTT-------ACGACTCCGTTGGCACCTTGTGAGAAATCA-
-AAGTTTTTGGGTTCCGGGGGGAGTATGGTCGCAAGGCTGAAACTTAAAGGAATTGACGG
AAGGGCACCACCAGGAGTGGAGCCTGCGGCTTAATTTGACTCAACACGGGGAAACTTACC
AGGTCCAGACATAGTAAGGATTGACAGATTGAAAGCTCTTTCTTGATTCTATGGGTGGTG
GTGCATGGCCGTTCTTAGTTGGTGGAGTGATTTGTCTGGTTAATTCCGTTAACGAACGAG
ACCTCAGCCTACTAAATAGTCTT--GCCATGTTTTAC-----------------------
--------------------------------ATGGT-AATTGGCTTCTTAGAGGGACTA
TTTGTGTTTAACGAATGGAAGTTTGAGGCAATAACAGGTCTGTGATGCCCTTAGATGTTC
TGGGCCGCACGCGCGCTACACTGATGAATTCAACGAGCA---------------------
------------------------------------------------------------
------------TTTCACCTTGACCGAAAGGCCCGGGTAAACTCCGAACTTTC-ATCGTG
ATGGGGATAGACTATTGTAATTATTAGTCTTCAACGAGGAATTCCTAGTAAGCGTGATTC
ATCAGATCGCGTTGATTACGTCCCTGCCCTTTGTACACACCGCCCGTCGCTACTACCGAT
TGAATGGCTTAGTGAGGCCCTCGGATTGACGCTTTGTGGCTTTACGGCTGCT-----TTG
TGT-TGAAAAGTTGGACAAACTTGGTCATTTAGAGGAAGTAAAAGTCGTAACAAGGTTTC
C---------------------------
>BEAP0077a
---------------------------------------------------------TCT
AAGTGTAAAT-CAGTCTACACAGTGAAACTGCGAATGGCTCATTAAATCAGTTATCGTTT
ATTTGATGGTCTCTT---ACTACATGGATAACCGTAGTAATTCTAGAGCTAATACATGCA
CC-------------------------AAGGCGCGACT---TCGGAAGCGCTGTATTTAT
TAGATTCAAAACCAACCCC----TGGCAACA-----GGTGTCCCTTGGTGATTCATAATA
ACTT-----------CGCGAACCGCATGGCC-TTGCGCTGGCGGTGATTCATTCAAATTT
CTGCCCTATCAACTTTCGATGGTAGGATAGAGGCCTACCATGGTTTTAACGGGTGAGGAG
AATTAGGGTTCGATTCCGGAGAGGGAGCCTGAGAGACGGCTACCACATCCAAGGAAGGCA
GCAGGCGCGCAAATTACCCAATCCCGACACGGGGAGGTAGTGACAATAAATAACAATACA
GGGCTCTCAGAGTCTTGTAATTGGAATGAGAACAATTTAAATCCCTTAACGAGGATCAAT
TAGAGGGCAAGTCTGGTGCCAGCAGCCGCGGTAATTCCAGCTCTAATAGCGTATATTAAA
GTTGTTGCAGTTAAAAAGCTCGTAGTTGGATCTTGGGGTCGGGT-GTGCT----------
----------------------------------------GTCGGCCA-TTGGTCGGACG
GCTTGCT------------------------CGGCTCTTTCTTTCT--------------
----------------GGAAGCG----GCGTCA--CCTTTCACTAGGGGGCGTTCG----
--------GGTCCAGATCGTTTACTTTGAAAAAATTAGAGTGTTCAAAGCAGGCCAT---
----CGCTTGAATACATTAGCATGGAATAATGGAATAGGACTGCGG----TTCTATTTTG
TTGG-TTTC---------------------------------TAGGACCGAAGTAATGAT
TAATAGGGATAGTTGGGGCCGTTTATATTCCGTTGTCAGAGGTGAAATTCTTGGATTTAC
GGAAGATAAACTTCTGCGAAAGCATTCGGCAA-GGATGTTTTCATTAATCAAGAACGAAA
GTTAGGGGATCGAAGACGATCAGATACCGTCGTAGTCTTAACCATAA-ACTATGCCGACT
AGGGATCAGTGGACGTTGTTTT-------TCGACTCCATTGGCACCTTGTGAGAAATCA-
-AAGTTTTTGGGTTCCGGGGGGAGTATGGTCGCAAGGCTGAAACTTAAAGGAATTGACGG
AAGGGCACCACCAGGAGTGGAGCCTGCGGCTTAATTTGACTCAACACGGGAAAACTTACC
AGGTCCAGACATAGTAAGGATTGACAGATTGAAAGCTCTTTCTTGATTCTATGGGTGGTG
GTGCATGGCCGTTCTTAGTTGGTGGAGTGATTTGTCTGGTTAATTCCGTTAACGAACGAG
ACCTCAGCCTGCTAAATAGTCAC--GCGAGCTCTTG------------------------
--------------------------------CTCGC-GGCCGGCTTCTTAGAGGGACTA
TTTGTGTTTAACAAATGGAAGTTTGAGGCAATAACAGGTCTGTGATGCCCTTAGATGTTC
TGGGCCGCACGCGCGCTACACTGATGAATTCAACGAGCA---------------------
------------------------------------------------------------
------------CACAACCTTGACCGAAAGGCCCGGGTAAACTCCGAAATTTC-ATCGTG
ATGGGGATAGACTATTGCAATTATTAGTCTTCAACGAGGAATTCCTAGTAAGCGCGAGTC
ATCAGCTCGCGTTGATTACGTCCCTGCCCTTTGTACACACCGCCCGTCGCTCCTACCGAT
TGAGTGGTCCGGTGAAATCTTCGGACTGCCGGCATTGGCTTCGCAAGTTGCC-----TTT
GCTGTGGAAAGTTGATTAAACCTTACCACTTAGAGGAAGGAGAAGTCGTAACAAGGTTTC
C---------------------------
>KX431494
------------------------------------------------------------
-----------------------------------TGGCTCATTAAATCAGTTATCGTTT
ATTTGATGGTCCCTT---ACTACATGGATAACCGTAGTAATTCTAGAGCTAATACATGCA
TC-------------------------AAGCCCCGACT---TCGGAAGGGGTGTATTTAT
TAGATTCAAAACCAACCCC----TGGCAACA-----GGCGTCCTTTGGTGATTCATAATA
ACTT-----------TTCGAACCGCATGGCC-TTGTGCTGGCGGTGATTCATTCAAATTT
CTGCCCTATCAACTTTCGATGGTAGGATAGAGGCCTACCATGGTTTTAACGGGTGAGGAG
AATTAGGGTTCGATTCCGGAGAGGGAGCCTGAGAGACGGCTACCACATCCAAGGAAGGCA
GCAGGCGCGCAAATTACCCAATCCCGATACGGGGAGGTAGTGACAATAAATAACAATACA
GGGCTCTTCGAGTCTTGTAATTGGAATGAGAACAATTTAAATCCCTTAACGAGGATCAAT
TAGAGGGCAAGTCTGGTGCCAGCAGCCGCGGTAATTCCAGCTCTAATAGCGTATATTAAA
GTTGTTGCAGTTAAAAAGCTCGTAGTTGGATCTTGGGGTCGGGC-GGGCT----------
----------------------------------------GTCGGCCT-ATGGTCGGACG
GCTTGCT------------------------TGTCTCTTTTTTTCT--------------
----------------AGGAG-----GGCGTCA--CCATTCATTTGGGGGCGAATC----
--------CGCTTAGATCGTTTACTTTGAAAAAATTAGAGTGTTCAAAGCAGGCCAT---
----CGCTTGAATACATTAGCATGGAATAATGGAATAGGACTGCGG----TTCTATTTTG
TTGG-TTTC---------------------------------TAGGACCGAAGTAATGAT
TAATAGGGATAGTTGGGGCCGTTTATATTCCGTTGTCAGAGGTGAAATTCTTGGATTTAC
GGAAGATAAACTTCTGCGAAAGCATTCGGCAA-GGATGTTTTCATTAATCAAGAACGAAA
GTTAGGGGATCGAAGACGATCAGATACCGTCGTAGTCTTAACCATAA-ACTATGCCGACT
AGGGATCAGTGGACGTTGTTTT-------ACGACTCCATTGGCACCTTGTGAGAAATCA-
-AAGTTTTTGGGTTCCGGGGGGAGTATGGTCGCAAGGCTGAAACTTAAAGGAATTGACGG
AAGGGCACCACCAGGAGTGGAGCCTGCGGCTTAATTTGACTCAACACGGGAAAACTTACC
AGGTCCAGACATAGTAAGGATTGACAGA-TGAAAGCTCTTTCTTGATTCTATGGGTGGTG
GTGCATGGCCG-------------------------------------------------
------------------------------------------------------------
------------------------------------------------------------
------------------------------------------------------------
------------------------------------------------------------
------------------------------------------------------------
------------------------------------------------------------
------------------------------------------------------------
------------------------------------------------------------
------------------------------------------------------------
------------------------------------------------------------
----------------------------
>HFCC5003
------------------------------------------------------------
------------------------------------------------------------
-----------------------------AACCGTAGTAATTCTAGAGCTAATACATGCA
TC-------------------------AAGCCCCAACT---CACGAAGGGGTGTATTTAT
TAGATTCAAAACCAACCCC----TGGCAACA-----GGCGTCCTTTGGTGATTCATAATA
ACTT-----------TTCGAACCTCATGGCC-TTGCGCTGGAGGTGATTCATTCAAATTT
CTGCCCTATCAACTTTCGATGGTAGGATATAGGCCTACCATGGTTTTAACGGGTGAGGAG
AATTAGGGTTCGATTCCGGAGAGGGAGCCTGAGAGACGGCTACCACATCCAAGGAAGGCA
GCAGGCGCGCAAATTACCCAATTCCAATACGGAGAGGTAGTGACAATAAATAACAATACA
GGGCTCTTCGAGTCTTGTAATTGGAATGAGAACAATTTAAATCCCTTAACGAGGATCAAT
TAGAGGGCAAGTCTGGTGCCAGCAGCCGCGGTAATTCCAGCTCTAATAGCGTATATTAAA
GTTGTTGCAGTTAAAAAGCTCGTAGTTGGATCTTGGGGTCGGGC-GGTCT----------
----------------------------------------GTCGGCCA-ATGGTCGGACG
GATTGCT------------------------TGGCTCTTTTTTTCT--------------
----------------AGGAG-----GGCGTCA--CCATTCATTTGGGGGCGAGAC----
--------CGCTTAGATCTTTTACTTTGAAAAAATTAGAGTGTTCAAAGCAGGCCAT---
----CGCTTGAATACATTAGCATGGAATAATGGAATAGGACTACGG----TTCTATTTTG
TTGG-TTTC---------------------------------TAGGACCGAAGTAATGAT
TAATAGGGATAGTTGGGGCCGTTTGTATTCCGTTGTCAGAGGTGAAATTCTTGGATTTAC
GGAAGACAGACTTCTGCGAAAGCATTCGGCAA-GGATGTTTTCATTAATCAAGAACGAAA
GTTAGGGGATCGAAGACGATCAGATACCGTCGTAGTCTTAACCATAA-ACTATGCCGACT
AGGGATCAGTGGACGTTGTTTT-------ACGACTCCATTGGCACCTTGTGAGAAATCA-
-AAGTTTTTGGGTTCCGGGGGAAGTATGGTCGCAAGGCTGAAACTTAAAGGAATTGACGG
AAGGGCACCACCAGGAGTGGAGCCTGCGGCTTAATTTGACTCAACACGGGAAAACTTACC
AGGTCCAGACATAGTAAGGATTGACAGATTGAAAGTTCTTTCTTGATTCTATGGGTGGTG
GTGCATGGCCGTTCTTAGTTGGTGGAGTGATTTGTCTGGTTAATTCCGTTAACGAACGAG
ACCTCAGCCTGCTAAATAGTCAC--GCGTATTTTCA------------------------
--------------------------------TACGC-GGCCGGCTTCTTAGAGGGACTA
TTTGTGTTTAACGAATGGAAGTTTGAGGCAATAACAGGTCTGTGATGCCCTTAGATGTTC
TGGGCCGCACGCGCGCTACACTGATGGATTCAGCGAGCT---------------------
------------------------------------------------------------
-------------TTTTCCTTGACCGAAAGGCCTGGGTAAACTCCGAAACTTC-ATCGTG
ATGGGGATAGACTATTGTAATTATTAGTCTTCAACGAGGAATTCCTAGTAAGCGCGAGTC
ATCAGCTCGCGTTGATTACGTCCCTGCCCTTTGTACACACCGCCCGTCCCTACTACCGAT
GGAATGGCTTAGTGAGGCTTCCGGATTGCTGGCTTAGGCTCCGCAAGGGGCT-----TTC
GCTGCGAAAAGTTAGTCAAAC---------------------------------------
----------------------------
>CryGWGON1
----------------------------------------------------GCATGTCT
AAGTGTAAAT-AAGTCTACACTGTGAAACTGCGAATGGCTCATTAAATCAGTTATCGTTT
ATTTGATGGTCCCTT---ACTACATGGATAACCGTAGTAATTCTAGAGCTAATACATGCA
TC-------------------------AAGCCCCAACT---CACGAAGGGGTGTATTTAT
TAGATTCAAAACCAACCCC----TGGCAACA-----GGCGTCCTTTGGTGATTCATAATA
ACTT-----------TTCGAACCTCATGGCC-TTGTGCTGGAGGTGATTCATTCAAATTT
CTGCCCTATCAACTTTCGACGGTAGGATAGAGGCCTACCGTGGTTTTAACGGGTGAGGAG
AATTAGGGTTCGATTCCGGAGAGGGAGCCTGAGAGACGGCTACCACATCCAAGGAAGGCA
GCAGGCGCGCAAATTACCCAATTCCGATACGGAGAGGTAGTGACAATAAATAACAATAGA
GGGCTCTTCGAGTCTTCTAATTGGAATGAGAACAATTTAAATCCCTTAACGAGGATCAAT
TAGAGGGCAAGTCTGGTGCCAGCAGCCGCGGTAATTCCAGCTCTAATAGCGTATATTAAA
GTTGTTGCAGTTAAAAAGCTCGTAGTCGGATCTTGGGATCGGAC-GTGCT----------
----------------------------------------GTCGGCCA-ATGGTCGGACG
GTTTGTT------------------------TGATTCTTTTTTTCT--------------
----------------AGGAG-----GGCGTCA--CCATTAATTTGGGGGCGATTC----
--------CGCTTAGATCGTTTACTTTGAAAAAATTAGAGTGTTCAAAGCAGGCCAT---
----CGCTTGAATACATTAGCATGGAATAATGGAATAGGACTGCGG----TTCTATTTTG
TTGG-TTTC---------------------------------TAGGACCGAAGTAATGAT
TAATAGGGATAGTTGGGGCCGTTTGTATTCCGTTGTCAGAGGTGAAATTCTTGGATTTAC
GGAAGACAAACTTCTGCGAAAGCATTCGGCAA-GGATGTTTTCATTGATCAAGAACGAAA
GTTAGGGGATCGAAGACGATCAGATACCGTCGTAGTCTTAACCATAA-ACTATGCCGACT
AGGGATCAGTGGACGTTGTTTT-------ACGACTCCATTGGCACCTTGTGAGAAATCA-
-AAGTTTTTGGGTTCCGGGGGAAGTATGGTCGCAAGGCTGAAACTTAAAGGAATTGACGG
AAGGGCACCACCAGGAGTGGAGCCTGCGGCTTAATTTGACTCAACACGGGAAAACTTACC
AGGTCCAGACATAGTAAGGATTGACAGATTGAAAGCTCTTTCTTGATTCTATGGGTGGTG
GTGCATGGCCGTTCTTAGTTGGTGGAGTGATTTGTCTGGTTAATTCCGTTAACGAACGAG
ACCTCAGCCTGCTAAATAGTCAC--GCGAATATTTA------------------------
--------------------------------TTCGC-GGCCGGCTTCTTAGAGGGACTA
TTTGTGTTTAACGAATGGAAGTTTGAGGCAATAACAGGTCTGTGATGCCCTTAGATGTTC
TGGGCCGCACGCGCGCTACACTGATCAATTCAACGAGCA---------------------
------------------------------------------------------------
------------TATCACCTTGACCGAAAGGCCTGGGTAAACTCCGAAATTTG-ATCGTG
ATGGGGATAGACTATTGTAATTATTAGTCTTCAACGAGGAATTCCTAGTAAGCGCAAGTC
ATCAGCTTGCGTTGATTACGTCCCTGCCCTTTGTACACACCGCCCGTCGCTACTACCGAT
TGAATGGCTTAGTGAATCTTCCGGACTGCTGGCTTAGGTTTCGCAAGGGACT-----TTT
GCTGCGGAAAGTTATGTAAACTTGGTCATT------------------------------
----------------------------
>UH01nuSSU
----------------------------------------------------GCATGTCT
AAGTGTAAAT-AAGTCTACACTGTGAAACTGCGAATGGCTCATTAAATCAGTTATCGTTT
ATTTGATGGTCCCTT---ACTACATGGATAACCGTAGTAATTCTAGAGCTAATACATGCA
TC-------------------------AAGCCCCAACT---CACGAAGGGGTGTATTTAT
TAGATTCAAAACCAACCCC----TGGCAACA-----GGCGTCCTTTGGTGATTCATAATA
ACTT-----------TTCGAACCTCATGGCC-TTGCGCTGGAGGTGATTCATTCAAATTT
CTGCCCTATCAACTTTCGATGGTAGGATATAGGCCTACCATGGTTTTAACGGGTGAGGAG
AATTAGGGTTCGATTCCGGAGAGGGAGCCTGAGAGACGGCTACCACATCCAAGGAAGGCA
GCAGGCGCGCAAATTACCCAATTCCAATACGGAGAGGTAGTGACAATAAATAACAATACA
GGGCTCTTCGAGTCTTGTAATTGGAATGAGAACAATTTAAATCCCTTAACGAGGATCAAT
TAGAGGGCAAGTCTGGTGCCAGCAGCCGCGGTAATTCCAGCTCTAATAGCGTATATTAAA
GTTGTTGCAGTTAAAAAGCTCGTAGTTGGATCTTGGGGTCGGGC-GGTCT----------
----------------------------------------GTCGGCCA-ATGGTCGGACG
GATTGCT------------------------TGGCTCTTTTTTTCT--------------
----------------AGGAG-----GGCGTCA--CCATTAATTTGGGGGCGAAAC----
--------CGCTTAGATCTTTTACTTTGAAAAAATTAGAGTGTTCAAAGCAGGCCAT---
----CGCTTGAATACATTAGCATGGAATAATGGAATAGGACTACGG----TTCTATTTTG
TTGG-TTTC---------------------------------TAGGACCGAAGTAATGAT
TAATAGGGATAGTTGGGGCCGTTTGTATTCCGTTGTCAGAGGTGAAATTCTTGGATTTAC
GGAAGACAGACTTCTGCGAAAGCATTCGGCAA-GGATGTTTTCATTAATCAAGAACGAAA
GTTAGGGGATCGAAGACGATCAGATACCGTCGTAGTCTTAACCATAA-ACTATGCCGACT
AGGGATCAGTGGACGTTGTTTT-------ACGACTCCATTGGCACCTTGTGAGAAATCA-
-AAGTTTTTGGGTTCCGGGGGAAGTATGGTCGCAAGGCTGAAACTTAAAGGAATTGACGG
AAGGGCACCACCAGGAGTGGAGCCTGCGGCTTAATTTGACTCAACACGGGAAAACTTACC
AGGTCCAGACATAGTAAGGATTGACAGATTGAAAGTTCTTTCTTGATTCTATGGGTGGTG
GTGCATGGCCGTTCTTAGTTGGTGGAGTGATTTGTCTGGTTAATTCCGTTAACGAACGAG
ACCTCAGCCTGCTAAATAGTCAC--GCGTATTTTCA------------------------
--------------------------------TACGC-GGCCGGCTTCTTAGAGGGACTA
TTTGTGTTTAACGAATGGAAGTTTGAGGCAATAACAGGTCTGTGATGCCCTTAGATGTTC
TGGGCCGCACGCGCGCTACACTGATGGATTCAGCGAGCT---------------------
------------------------------------------------------------
-------------TTTTCCTTGACCGAAAGGCCTGGGTAAACTCCGAAACTTC-ATCGTG
ATGGGGATAGACTATTGTAATTATTAGTCTTCAACGAGGAATTCCTAGTAAGCGCGAGTC
ATCAGCTCGCGTTGATTACGTCCCTGCCCTTTGTACACACCGCCCGTCGCTACTACCGAT
TGAATGGCTTAGTGAGGCTTCCGGATTGCTGGCTTAGGCTCCGCAAGGGGCT-----TTC
GCTGCGAAAAGTTAGTCAAACTTGGTCA--------------------------------
----------------------------
>HFCC841
--------------------------------TATTTCTCAAGATTAGCCATGCATGTCT
AAGTGTAAAT-AAGTCTACACTGTGAAACTGCGAATGGCTCATTAAATCAGTTATCGTTT
ATTTGATGGTCCCTT---ACTACATGGATAACCGTAGTAATTCTAGAGCTAATACATGCA
TC-------------------------AAGCCCCAACT---CACGAAGGGGTGTATTTAT
TAGATTCAAAACCAACCCC----TGGCAACA-----GGCGTCCTTTGGTGATTCATAATA
ACTT-----------TTCGAACCTCATGGCC-TTGCGCTGGAGGTGATTCATTCAAATTT
CTGCCCTATCAACTTTCGATGGTAGGATATAGGCCTACCATGGTTTTAACGGGTGAGGAG
AATTAGGGTTCGATTCCGGAGAGGGAGCCTGAGAGACGGCTACCACATCCAAGGAAGGCA
GCAGGCGCGCAAATTACCCAATTCCAATACGGAGAGGTAGTGACAATAAATAACAATACA
GGGCTCTTCGAGTCTTGTAATTGGAATGAGAACAATTTAAATCCCTTAACGAGGATCAAT
TAGAGGGCAAGTCTGGTGCCAGCAGCCGCGGTAATTCCAGCTCTAATAGCGTATATTAAA
GTTGTTGCAGTTAAAAAGCTCGTAGTTGGATCTTGGGGTCGGGC-GGTCT----------
----------------------------------------GTCGGCCA-ATGGTCGGACG
GATTGCT------------------------TGGCTCTTTTTTTCT--------------
----------------AGGAG-----GGCGTCA--CCATTGATTTGGGGGCGAAAC----
--------CGCTTAGATCTTTTACTTTGAAAAAATTAGAGTGTTCAAAGCAGGCCAT---
----CGCTTGAATACATTAGCATGGAATAATGGAATAGGACTACGG----TTCTATTTTG
TTGG-TTTC---------------------------------TAGGACCGAAGTAATGAT
TAATAGGGATAGTTGGGGCCGTTTGTATTCCGTTGTCAGAGGTGAAATTCTTGGATTTAC
GGAAGACAGACTTCTGCGAAAGCATTCGGCAA-GGATGTTTTCATTAATCAAGAACGAAA
GTTAGGGGATCGAAGACGATCAGATACCGTCGTAGTCTTAACCATAA-ACTATGCCGACT
AGGGATCAGTGGACGTTGTTTT-------ACGACTCCATTGGCACCTTGTGAGAAATCA-
-AAGTTTTTGGGTTCCGGGGGAAGTATGGTCGCAAGGCTGAAACTTAAAGGAATTGACGG
AAGGGCACCACCAGGAGTGGAGCCTGCGGCTTAATTTGACTCAACACGGGAAAACTTACC
AGGTCCAGACATAGTAAGGATTGACAGATTGAAAGTTCTTTCTTGATTCTATGGGTGGTG
GTGCATGGCCGTTCTTAGTTGGTGGAGTGATTTGTCTGGTTAATTCCGTTAACGAACGAG
ACCTCAGCCTGCTAAATAGTCAC--GCGTATTTTCA------------------------
--------------------------------TACGC-GGCCGGCTTCTTAGAGGGACTA
TTTGTGTTTAACGAATGGAAGTTTGAGGCAATAACAGGTCTGTGATGCCCTTAGATGTTC
TGGGCCGCACGCGCGCTACACTGATGGATTCAGCGAGCT---------------------
------------------------------------------------------------
-------------TTTTCCTTGACCGAAAGGCCTGGGTAAACTCCGAAACTTC-ATCGTG
ATGGGGATAGACTATTGTAATTATTAGTCTTCAACGAGGAATTCCTAGTAAGCGCGAGTC
ATCAGCTCGCGTTGATTACGTCCCTGCCCTTTGTACACACCGCCCGTCGCTACTACCGAT
TGAATGGCTTAGTGAGGCTTCCGGATTGCTGGCTTAGGCTCCGCAAGGGGCT-----TTC
GCTGCGAAAAGTTAGTCAAA----------------------------------------
----------------------------
>HFCC272
------------------------------------------------------------
------------------------------------------------------------
---------------------------------------------------------GCA
TC-------------------------AAGCCCCGACT---CACGAAGGGGTGTATTTAT
TAGATTCAAAACCAACCCC----NGGCAACA-----GGCGTCCTTTGGTGATTCATAATA
ACTT-----------TTCGAACCTCATGGCC-TTGTGCTGGAGGTGATTCATTCAAATTT
CTGCCCTATCAACTTTCGACGGTAGGATAGAGGCCTACCGTGGTTTTAACGGGTGAGGAG
AATTAGGGTTCGATTCCGGAGAGGGAGCCTGAGAGACGGCTACCACATCCAAGGAAGGCA
GCAGGCGCGCAAATTACCCAATTCCGATACGGAGAGGTAGTGACAATAAATAACAATAGA
GGGCTCTTCGAGTCTTCTAATYGGAATGAGAACAATTTAAATCCCTTAACGAGGATCAAT
TAGAGGGCAAGTCTGGTGCCAGCAGCCGCGGTAATTCCAGCTCTAATAGCGTATATTAAA
GTTGTTGCAGTTAAAAAGCTCGTAGTCGGATCTTGGGATCGGAC-GTGCT----------
----------------------------------------GTCGGCCA-ATGGTCGGACG
GTTTGTT------------------------TGATTCTTTTTTTCT--------------
----------------AGGAG-----GGCGTCA--CCATTAATTTGGGGGCGATTC----
--------CGCTTAGATCGTTTACTYTGAAAAAATTAGAGTGTTCAAAGCAGGCCAT---
----CGCTTGAATACATTAGCATGGAATAATGGAATAGGACTGCGG----TTCTATTTTG
TTGG-TTTC---------------------------------TAGGACCGAAGTAATGAT
TAATAGGGATAGTTGGGGCCGTTTGTATTCCGTTGTCAGAGGTGAAATTCTTGGATTTAC
GGAAGACAAAMTTCTGCGAAAGCMTTCGGCAA-GGATGTTTTCATTGATCAAGAACGAAA
GTTAGGGGATCGAAGACGATCAGATACCGTCGTAGTCTTAACCATAA-ACTATGCCGACT
AGGGATCAGTGGACGTTGTTTT-------ACGACTCCATTGGCACCTTGTGAGAAATCA-
-AAGTTTTTGGGTTCCGGGGGAAGTATGGTCGCAAGGCTGAAAMTTAAAGGAATTGACGG
AAGGGCACCACCAGGAGTGGAGCCTGCGGCTTAATTTGACTCAACACGGGAAAACTTACC
AGGTCCAGACATAGTAAGGATTGACAGATTGAAAGCTCTTTCTTGATTCTATGGGTGGTG
GTGCATGGCCGTTCTTAGTTGGTGGAGTGATTTGTCTGGTTAATTCCGTTAACGAACGAG
ACCTCAGCCTGCTAAATAGTCAC--GCGAATATTTA------------------------
--------------------------------TTCGC-GGCCGGCTTCTTAGAGGGACTA
TTTGTGTTTAACGAATGGAAGTTTGAGGCAATAACAGGTCTGTGATGCCCTTAGATGTTC
TGGGCCGCACGCGCGCTACACTGATCAATTCAACGAGCA---------------------
------------------------------------------------------------
------------TATCACCTTGACCGAAAGGCCTGGGTAAACTCCGAAATTTG-ATCGTG
ATGGGGATAGACTATTGTAATTATTAGTCTTCAACGAGGAATTCCTAGTAAGCGCAAGTC
ATCAGCTTGCGTTGATTACGTCCCTGCCCTTTGTACACACCGCCCGTCGCTACTACCGAT
TGAATGGCTTAGTGAATCTTCCGGACTGCTGGCTTAGGTTTCGCAAGGGAC---------
------------------------------------------------------------
----------------------------
>HFCC1666
------------------------------------------------------------
--------------------------------------------AAATCAGTTATCGTTT
ATTTGATGGTCCCTT---ACTACATGGATAACCGTAGTAATTCTAGAGCTAATACATGCA
TC-------------------------AAGCCCCGACT---TCGGAAGGGGTGTATTTAT
TAGATTCAAAACCAACCCC---------GCA-----AGGGAACCTTGGTGATTCATAATA
ACTT-----------TTCGAACCGCATGGCC-TTGAGCTGGCGGTGATTCATTCAAATTT
CTGCCCTATCAACTTTCGATGGTAGGATAGAGGCCTACCATGGTTTTAACGGGTAAGGAG
AATTAGGGTTCGATTCCGGAGAGGGAGCCTGAGAGACGGCTACCACATCCAAGGAAGGCA
GCAGGCGCGCAAATTACCCAATCCCAATACGGGGAGGTAGTGACAATAAATAACAATACC
GGGCTCTTCGAGTCTGGTAATTGGAATGAGAACAATTTAAATCCCTTAACGAGGATCAAT
TAGAGGGCAAGTCTGGTGCCAGCAGCCGCGGTAATTCCAGCTCTAATAGCGTATATTAAA
GTTGTTGCAGTT-AAAAGCTCGTAGTCGAATCTTGGGGTCGGGC-AGGCT----------
----------------------------------------GTCGGCCT-AGTGTCGGACG
GTCAACT------------------------CGGCTCTTTCTTTCT--------------
----------------GGGGA------CCGCGT--CCTCTTAATTGGGGGCGTTGG----
--------GACGCAGATCGTTTACTTTGAAAAAATTAGAGTGTTCAAAGCAAGCCAT---
----CGCTTGAATACATTAGCATGGAATAATGGAATAGGACTGCGG----TTCTATTTTG
TTGG-TTTC---------------------------------TAGGACCGAAGTAATGAT
TAATAGGGACAGTTGGGGCCGTTTATATTTCGTTGTCAGAGGTGAAATTCTTGGATTTAC
GAAAGATAAACTTCTGCGAAAGCATTCGGCAA-GGATGTTTTCATTGATCAAGAACGAAA
GTTAGGGGATCGAAGACGATCAGATACCGTCGTAGTCTTAACCATAA-ACTATGCCGACT
AGGGATCAGCAGGCGTTGTTTA-------ACGACTCTGTTGGCACCTTGTGAGAAATCA-
-AAGTTTTTGGGTTCCGGGGGAAGTATGGTCGCAAGGCTGAAACTTAAAGGAATTGACGG
AAGGGCACCACCAGGAGTGGAGCCTGCGGCTTAATTTGACTCAACACGGGGAAACTTACC
AGGTCCAGACATAGTAAGGATTGACAGATTGAAAGCTCTTTCTTGATTCTATGGGTGGTG
GTGCATGGCCGTTCTTAGTTGGTGGAGTGATTTGTCTGGTTAATTCCGTTAACGAACGAG
ACCTCAGCCTACTAAATAGTCAC--GCAAAATTTTAT-----------------------
--------------------------------TTTGC-GGCCGGCTTCTTAGAGGGACTA
TTTGTGTTTAACGAATGGAAGTTTGAGGCAATAACAGGTCTGTGATGCCCTTAGATGTTC
TGGGCCGCACGCGCGCTACACTGATGAATTCAACGAGCT---------------------
------------------------------------------------------------
------------CACAACCTAGACCGAAAGGCCCGGGTAAACTCCGAACTTTC-ATCGTG
ATGGGGATAGACTATTGTAATTTTTAGTCTTCAACGAGGAATTCCTAGTAAGCGCGATTC
ATCAGATCGCGTTGATTACGTCCCTGCCCTTTGTACACACCGCCCGTCGCTACTACCGAT
TGAATGGCTTAGTGAGGCCTCCGGATTGCTGGCATTAGCTTCGCAAGTTGCT-----T--
------------------------------------------------------------
----------------------------
>AY705738
-----------------------------------------GATTAAGCCATGCATGTCT
AAGTGTAAAT-AAGTCTACACTGTGAAACTGCGAATGGCTCATTAAATCAGTTATCGTTT
ATTTGATGGTCCCTT---ACTACATGGATAACCGTAGTAATTCTAGAGCTAATACATGCA
TC-------------------------AAGCCCCGACT---TCGGAAGGGGTGTATTTAT
TAGATTCAAAACCAACCCC---------GCA-----AGGGAACCTTGGTGATTCATAATA
ACTT-----------TTCGAACCGCATGGCC-TTGAGCTGGCGGTGATTCATTCAAATTT
CTGCCCTATCAACTTTCGATGGTAGGATAGAGGCCTACCATGGTTTTAACGGGTAAGGAG
AATTAGGGTTCGATTCCGGAGAGGGAGCCTGAGAGACGGCTACCACATCCAAGGAAGGCA
GCAGGCGCGCAAATTACCCAATCCCGATACGGGG-GGTAGTGACAATAAATAACAATACC
GGGCTCTTCGAGTCTGGTAATTGGAATGAGAACAATTTAAATCCCTTAACGAGGATCAAT
TAGAGGGCAAGTCTGGTGCCAGCAGCCGCGGTAATTCCAGCTCTAATAGCGTATATTAAA
GTTGTTGCAGTT-AAAAGCTCGTAGTCGAATCTTGGGGTCGGGC-AGGCT----------
----------------------------------------ATCGGCCT-AGTGTCGGATG
GTCAACT------------------------CGGCTCTTTCTTTCT--------------
----------------GGGGA------CTGCGT--CCCTTTAATTAGGGGCGTATG----
--------GACGCAGATCGTTTACTTTGAAAAAATTAGAGTGTTCAAAGCAAGCCAT---
----CGCTTGAATACATTAGCATGGAATAATGGAATAGGACTGCGG----TTCTATTTTG
TTGG-TTTC---------------------------------TAGGACCGAAGTAATGAT
TAATAGGGACAGTTGGGGCCGTTTATATTCCGTTGTCAGAGGTGAAATTCTTGGATTTAC
GGAAGATAAACTTCTGCGAAAGCATTCGGCAA-GGATGTTTTCATTGATCAAGAACGAAA
GTTAGGGGATCGAAGACGATCAGATACCGTCGTAGTCTTAACCATAA-ACTATGCCGACT
AGGGATCAGCAGACGTTGTTTT-------ACGACTCTGTTGGCACCTTGTGAGAAATCA-
-AAGTTTTTGGGTTCCGGGGGAAGTATGGTCGCAAGGCTGAAACTTAAAGGAATTGACGG
AA-GGCACCACCAGGAGTGGAGCCTGCGGCTTAATTTGACTCAACACGGGGAAACTTACC
AGGTCCAGACATAGTAAGGATTGACAGATTGAAAGCTCTTTCTTGATTCTATGGGTGGTG
GTGCATGGCCGTTCTTAGTTGGTGGAGTGGTTTGTCTGGTTAATTCCGTTAGCGAACGAG
ACCTCAGCCTACTAAATAGTCAC--GCAAAGTTTTAC-----------------------
--------------------------------TTTGC-GGCCGGCTTCTTAGAGGGACTA
TTTGTGTTTAACGAATGGAAGTTTGAGGCAATAACAGGTCTGTGATGCCCTTAGATGTTC
TGGGCCGCACGCGCGCTACACTGATGAATTCAACGAGCT---------------------
------------------------------------------------------------
------------CACAACCTTGACCGAAAGGCCCGGGTAAACTCCGAACTTTC-ATCGTG
ATGGGGATAGACTATTGTAATTTTTAGTCTTCAACGAGGAATTCCTAGTAAGCGCGATTC
ATCAGATCGCGTTGATTACGCCCCTGCCCTTTGTACACACCGCCCGTCGCTACTACCGAT
TGAATGGCTTAGTGAGGCCTCCGGATTGCCGGTCTTGGGTTCGCAAGTTCCC-----TTG
ACTGCGAAAAGTTGGACAAACTTGGTCATTTAGAGGAAGTAAAAGTCGTAACAAGGTTTC
CGTAGGTGAACCTGCAGAAGGATCA---
>AY360455
AACCTGGTTGATCCTGCCAGTAGTCATATGCTTGTCTCAAAGATTAAGCCATGCATGTCT
AAGTGTAAAT-AAGTCTACACTGTGAAACTGCGAATGGCTCATTAAATCAGTTATCGTTT
ATTTGATGGTCCCTT---ACTACATGGATAACCGTAGTAATTCTAGAGCTAATACATGCA
TC-------------------------AAGCCCCGACT---TCGGAAGGGGTGTATTTAT
TAGATTCAAAACCAACCCC---------GCA-----AGGGAACCTTGGTGATTCATAATA
ACTT-----------TTCGAACCGCATGGCC-TTGAGCTGGCGGTGATTCATTCAAATTT
CTGCCCTATCAACTTTCGATGGTAGGATAGAGGCCTACCATGGTTTTAACGGGTAAGGAG
AATTAGGGTTCGATTCCGGAGAGGGAGCCTGAGAGACGGCTACCACATCCAAGGAAGGCA
GCAGGCGCGCAAATTACCCAATCCCGATACGGGGAGGTAGTGACAATAAATAACAATACC
GGGCTCTTCGAGTCTGGTAATTGGAATGAGAACAATTTAAATCCCTTAACGAGGATCAAT
TAGAGGGCAAGTCTGGTGCCAGCAGCCGCGGTAATTCCAGCTCTAATAGCGTATATTAAA
GTTGTTGCAGTTAAAAAGCTCGTAGTCGAATCTTGGGGTCGGGC-AGGCT----------
----------------------------------------ATCGGCCT-AGTGTCGGATG
GTCAACT------------------------CGGCTCTTTCTTTCT--------------
----------------GGGGA------CTGCGT--CCCTTTAATTAGGGGCGTATG----
--------GACGCAGATCGTTTACTTTGAAAAAATTAGAGTGTTCAAAGCAAGCCAT---
----CGCTTGAATACATTAGCATGGAATAATGGAATAGGACTGCGG----TTCTATTTTG
TTGG-TTTC---------------------------------TAGGACCGAAGTAATGAT
TAATAGGGACAGTTGGGGCCGTTTATATTCCGTTGTCAGAGGTGAAATTCTTGGATTTAC
GGAAGATAAACTTCTGCGAAAGCATTCGGCAA-GGATGTTTTCATTGATCAAGAACGAAA
GTTAGGGGATCGAAGACGATCAGATACCGTCGTAGTCTTAACCATAA-ACTATGCCGACT
AGGGATCAGCAGACGTTGTTTT-------ACGACTCTGTTGGCACCTTGTGAGAAATCA-
-AAGTTTTTGGGTTCCGGGGGAAGTATGGTCGCAAGGCTGAAACTTAAAGGAATTGACGG
AAGGGCACCACCAGGAGTGGAGCCTGCGGCTTAATTTGACTCAACACGGGGAAACTTACC
AGGTCCAGACATAGTAAGGATTGACAGATTGAAAGCTCTTTCTTGATTCTATGGGTGGTG
GTGCATGGCCGTTCTTAGTTGGTGGAGTGATTTGTCTGGTTAATTCCGTTAACGAACGAG
ACCTCAGCCTACTAAATAGTCAC--GCAAAGTTTTAC-----------------------
--------------------------------TTTGC-GGCCGGCTTCTTAGAGGGACTA
TTTGTGTTTAACGAATGGAAGTTTGAGGCAATAACAGGTCTGTGATGCCCTTAGATGTTC
TGGGCCGCACGCGCGCTACACTGATGAATTCAACGAGCT---------------------
------------------------------------------------------------
------------CACAACCTTGACCGAAAGGCCCGGGTAAACTCCGAACTTTC-ATCGTG
ATGGGGATAGACTATTGTAATTTTTAGTCTTCAACGAGGAATTCCTAGTAAGCGCGATTC
ATCAGATCGCGTTGATTACGTCCCTGCCCTTTGTACACACCGCCCGTCGCTACTACCGAT
TGAATGGCTTAGTGAGGCCTCCGGATTGCCGGTCTTGGGTTCGCAAGTTCCC-----TTG
ACTGCGAAAAGTTGGACAAACTTGGTCATTTAGAGGAAGTAAAAGTCGTAACAAGGTTTC
CGTAGGTGAACCTGCAGAAGGATC----
>MW381698
------------------------------------------------------------
------------------------------------------------------------
------------------------------------------------------------
------------------------------------------------------------
------------------------------------------------------------
------------------------------------------------------------
------------------------------------------------------------
------------------------------------------------------------
------------------------------------------------------------
------------------------------------------------------------
------------------------------------------------------------
------------------------------------------------------------
------------------------------------------------------------
------------------------------------------------------------
------------------------------------------------------------
------------------------------------------------------------
----------------------------------------CTGCGG----TTCTATTTTG
TTGG-TTTC---------------------------------TAGGACCGAAGTAATGAT
TAATAGGGACAGTTGGGGCCGTTTATATTCCGTTGTCAGAGGTGAAATTCTTGGATTTAC
GGAAGATAAACTTCTGCGAAAGCATTCGGCAA-GGATGTTTTCATTGATCAAGAACGAAA
GTTAGGGGATCGAAGACGATCAGATACCGTCGTAGTCTTAACCATAA-ACTATGCCGACT
AGGGATCAGCAGACGTTGTTTT-------ACGACTCTGTTGGCACCTTGTGAGAAATCA-
-AAGTTTTTGGGTTCCGGGGGAAGTATGGTCGCAAGGCTGAAACTTAAAGGAATTGACGG
AAGGGCACCACCAGGAGTGGAGCCTGCGGCTTAATTTGACTCAACACGGGGAAACTCAC-
------------------------------------------------------------
------------------------------------------------------------
------------------------------------------------------------
------------------------------------------------------------
------------------------------------------------------------
------------------------------------------------------------
------------------------------------------------------------
------------------------------------------------------------
------------------------------------------------------------
------------------------------------------------------------
------------------------------------------------------------
------------------------------------------------------------
----------------------------
>LC647567
-ACCTGGTTGATCCTGCCAGTAGTCATATGCTTGTCTCAAAGATTAAGCCATGCATGTCT
AAGTGTAAAT-AAGTCTACACTGTGAAACTGCGAATGGCTCATTAAATCAGTTATCGTTT
ATTTGATGGTCCCTT---ACTACATGGATAACCGTAGTAATTCTAGAGCTAATACATGCA
TC-------------------------AAGCCCCGACT---TCGGAAGGGGTGTATTTAT
TAGATTCAAAACCAACCCC---------GCA-----AGGGAACCTTGGTGATTCATAATA
ACTT-----------TTCGAACCGCATGGCC-TTGAGCTGGCGGTGATTCATTCAAATTT
CTGCCCTATCAACTTTCGATGGTAGGATAGAGGCCTACCATGGTTTTAACGGGTAAGGAG
AATTAGGGTTCGATTCCGGAGAGGGAGCCTGAGAGACGGCTACCACATCCAAGGAAGGCA
GCAGGCGCGCAAATTACCCAATCCCAATACGGGGAGGTAGTGACAATAAATAACAATACC
GGGCTCTTCGAGTCTGGTAATTGGAATGAGAACAATTTAAATCCCTTAACGAGGATCAAT
TAGAGGGCAAGTCTGGTGCCAGCAGCCGCGGTAATTCCAGCTCTAATAGCGTATATTAAA
GTTGTTGCAGTTAAAAAGCTCGTAGTCGAATCTTGGGGTCGGGC-AGGCT----------
----------------------------------------ATCGGCCT-AGTGTCGGATG
GTCAACT------------------------CGGCTCTTTCTTTCT--------------
----------------GGGGA------CTGCGT--CCCTTTAATTAGGGGCGTATG----
--------GACGCAGATCGTTTACTTTGAAAAAATTAGAGTGTTCAAAGCAAGCCAT---
----CGCTTGAATACATTAGCATGGAATAATGGAATAGGACTGCGG----TTCTATTTTG
TTGG-TTTC---------------------------------TAGGACCGAAGTAATGAT
TAATAGGGACAGTTGGGGCCGTTTATATTCCGTTGTCAGAGGTGAAATTCTTGGATTTAC
GGAAGATAAACTTCTGCGAAAGCATTCGGCAA-GGATGTTTTCATTGATCAAGAACGAAA
GTTAGGGGATCGAAGACGATCAGATACCGTCGTAGTCTTAACCATAA-ACTATGCCGACT
AGGGATCAGCAGACGTTGTTTT-------ACGACTCTGTTGGCACCTTGTGAGAAATCA-
-AAGTTTTTGGGTTCCGGGGGAAGTATGGTCGCAAGGCTGAAACTTAAAGGAATTGACGG
AAGGGCACCACCAGGAGTGGAGCCTGCGGCTTAATTTGACTCAACACGGGGAAACTTACC
AGGTCCAGACATAGTAAGGATTGACAGATTGAAAGCTCTTTCTTGATTCTATGGGTGGTG
GTGCATGGCCGTTCTTAGTTGGTGGAGTGATTTGTCTGGTTAATTCCGTTAACGAACGAG
ACCTCAGCCTACTAAATAGTCAC--GCAAAGTTTTAC-----------------------
--------------------------------TTTGC-GGCCGGCTTCTTAGAGGGACTA
TTTGTGTTTAACGAATGGAAGTTTGAGGCAATAACAGGTCTGTGATGCCCTTAGATGTTC
TGGGCCGCACGCGCGCTACACTGATGAATTCAACGAGCT---------------------
------------------------------------------------------------
------------CACAACCTTGACCGAAAGGCCCGGGTAAACTCCGAACTTTC-ATCGTG
ATGGGGATAGACTATTGTAATTTTTAGTCTTCAACGAGGAATTCCTAGTAAGCGCGATTC
ATCAGATCGCGTTGATTACGTCCCTGCCCTTTGTACACACCGCCCGTCGCTACTACCGAT
TGAATGGCTTAGTGAGGCCTCCGGATTGCTGGCTTTGGGTTCGCAAGTTCCC-----TTG
GCTGCGAAAAGTTGGACAAACTTGGTCATTTAGAGGAAGTAAAAGTCGTAACAAGGTTTC
CGTAGGTGAACCTGCGGAAGGATCATTA
>AY360454
AACCTGGTTGATCCTGCCAGTAGTCATATGCTTGTCTCAAAGATTAAGCCATGCATGTCT
AAGTGTAAAT-AAGTCTACACTGTGAAACTGCGAATGGCTCATTAAATCAGTTATCGTTT
ATTTGATGGTCCCTT---ACTACATGGATAACCGTAGTAATTCTAGAGCTAATACATGCA
TC-------------------------AAGCCCCGACT---TCGGAAGGGGTGTATTTAT
TAGATGCAAAACCAACCCC---------GCA-----AGGGAACCTTGGTGATTCATAATA
ACTT-----------TTCGAACCGCATGGCC-TTGCGCTGGCGGTGATTCATTCAAATTT
CTGCCCTATCAACTTTCGATGGTAGGATAGAGGCCTACCATGGTTTTAACGGGTAAGGAG
AATTAGGGTTCGATTCCGGAGAGGGAGCCTGAGAGACGGCTACCACATCCAAGGAAGGCA
GCAGGCGCGCAAATTACCCAATCCCGATACGGGGAGGTAGTGACAATAAATAACAATACC
GGGCTCTTCGAGTCTGGTAATTGGAATGAGAACAATTTAAATCCCTTAACGAGGATCAAT
TAGAGGGCAAGTCTGGTGCCAGCAGCCGCGGTAATTCCAGCTCTAATAGCGTATATTAAA
GTTGTTGCAGTTAAAAAGCTCGTAGTCGAATCTTGGGGTCGGGC-AGGCT----------
----------------------------------------GTCGGCCT-AGTGTCGGATG
GTCAACT------------------------CGGCTCTTTCTTTCT--------------
----------------GGGGA------CTGCGTCACCTTTAACTAGGGGGCGTATG----
--------GACGCAGATCGTTTACTTTGAAAAAATTAGAGTGTTCAAAGCAAGCCAT---
----CGCTTGAATACATTAGCATGGAATAATGGAATAGGACTGCGG----TTCTATTTTG
TTGG-TTTC---------------------------------TAGGACCGAAGTAATGAT
TAATAGGGACAGTTGGGGCCGTTTATATTCCGTTGTCAGAGGTGAAATTCTTGGATTTAC
GGAAGATAAACTTCTGCGAAAGCATTCGGCAA-GGATGTTTTCATTGATCAAGAACGAAA
GTTAGGGGATCGAAGACGATCAGATACCGTCGTAGTCTTAACCATAA-ACTATGCCGACT
AGGGATCAGCAGACGTTGTTTT-------ACGACTCTGTTGGCACCTTGTGAGAAATCA-
-AAGTTTTTGGGTTCCGGGGGAAGTATGGTCGCAAGGCTGAAACTTAAAGGAATTGACGG
AAGGGCACCACCAGGAGTGGAGCCTGCGGCTTAATTTGACTCAACACGGGGAAACTTACC
AGGTCCAGACATAGTAAGGATTGACAGATTGAAAGCTCTTTCTTGATTCTATGGGTGGTG
GTGCATGGCCGTTCTTAGTTGGTGGAGTGATTTGTCTGGTTAATTCCGTTAACGAACGAG
ACCTCAGCCTACTAAATAGTCAC--GCAAAGTTTTAC-----------------------
--------------------------------TTTGC-GGCCGGCTTCTTAGAGGGACTA
TTTGTGTTTAACGAATGGAAGTTTGAGGCAATAACAGGTCTGTGATGCCCTTAGATGTTC
TGGGCCGCACGCGCGCTACACTGATGAATTCAACGAGCT---------------------
------------------------------------------------------------
------------CACAACCTTGACCGAAAGGCCCGGGTAAACTCCGAACTTTC-ATCGTG
ATGGGGATAGACTATTGTAATTTTTAGTCTTCAACGAGGAATTCCTAGTAAGCGCGATTC
ATCAGATCGCGTTGATTACGTCCCTGCCCTTTGTACACACCGCCCGTCGCTACTACCGAT
TGAATGGCTTAGTGAGGCCTCCGGATTGCTGGCCTTGGCTTCGCAAGTTGCC-----T-G
GCTGCGAAAAGTTGGACAAACTTGGTCATTTAGAGGAAGTAAAAGTCGTAACAAGGTTTC
CGTAGGTGAACCTGCAGAAGGATC----
>PT04nuSSU
------------------------------------------------------------
----GTAAAT-AAGTCTACACTGTGAAACTGCGAATGGCTCATTAAATCAGTTATCGTTT
ATTTGATGGTCACTT---ACTACATGGATAACCGTAGTAATTCTAGAGCTAATACATGCA
TC-------------------------AAGCCCCGACT---TCGGAAGGGGTGTATTTAT
TAGATTCAAAACCAACCC-----TGGCAACA-----GGAA--CCTTGGTGATTCATAATA
ACTT-----------TTCGAACCGCATGGCC-TTGAGCTGGCGGTGATTCATTCAAATTT
CTGCCCTATCAACTTTCGATGGTAGGATAGAGGCCTACCATGGTTTTAACGGGTGAGGAG
AATTAGGGTTCGATTCCGGAGAGGGAGCCTGAGAGACGGCTACCACATCCAAGGAAGGCA
GCAGGCGCGCAAATTACCCAATCCCAATACGGGGAGGTAGTGACAATAAATAACAATACC
GGGCTCTCAGAGTCTGGTAATTGGAATGAGAACAATTTAAATCCCTTAACGAGGATCAAT
TAGAGGGCAAGTCTGGTGCCAGCAGCCGCGGTAATTCCAGCTCTAATAGCGTATATTAAA
GTTGTTGCAGTTAAAAAGCTCGTAGTCGGATCTTGGGGTCGGGC-AGGCT----------
----------------------------------------GTCGGCCT-AGTGTCGGACG
GTCTTTT------------------------CGGCTCTTTCTTTCT--------------
----------------GGGGA------CTGCGT--CTCTTTAATTAGGGGCGTATG----
--------GACGCAGATCGTTTACTTTGAAAAAATTAGAGTGTTCAAAGCAGGCTAT---
----CGCTTGAATACATTAGCATGGAATAATGGAATAGGACTGCGG----TTCTATTTTG
TTGG-TTTC---------------------------------TAGGACCGAAGTAATGAT
TAATAGGGATAGTTGGGGCCGTTTATATTCCGTTGTCAGAGGTGAAATTCTTGGATTTAC
GGAAGATAAACTTCTGCGAAAGCATTCGGCAA-GGATGTTTTCATTGATCAAGAACGAAA
GTTAGGGGATCGAAGACGATCAGATACCGTCGTAGTCTTAACCATAA-ACTATGCCGACT
AGGGATCAGTGGACGTTGTTTT-------ACGACTTCATTGGCACCTTGTGAGAAATCA-
-AAGTTTTTGGGTTCCGGGGGGAGTATGGTCGCAAGGCTGAAACTTAAAGGAATTGACGG
AAGGGCACCACCAGGAGTGGAGCCTGCGGCTTAATTTGACTCAACACGGGGAAACTTACC
AGGTCCAGACATAGTAAGGATTGACAGATTGAAAGCTCTTTCTTGATTCTATGGGTGGTG
GTGCATGGCCGTTCTTAGTTGGTGGAGTGATTTGTCTGGTTAATTCCGTTAACGAACGAG
ACCTCAGCCTACTAAATAGTCAC--GCGAAGTTTTAC-----------------------
--------------------------------TTCGT-GGCCGGCTTCTTAGAGGGACTA
TTTGTGTTTAACGAATGGAAGTTTGAGGCAATAACAGGTCTGTGATGCCCTTAGATGTTC
TGGGCCGCACGCGCGCTACACTGATGAATTCAACGAGCT---------------------
------------------------------------------------------------
------------CACAACCTTGACCGAAAGGCCCGGGTAAACTCCGAAATTTC-ATCGTG
ATGGGGATAGACTATTGTAATTATTAGTCTTCAACGAGGAATTCCTAGTAAGCGCGATTC
ATCAGATCGCGTTGATTACGTCCCTGCCCTTTGTACACACCGCCCGTCGCTACTACCGAT
TGAATGGCTTAGTGAGGCTCCCGGACCGACGATTGGTGGCTTCACGGCTGCT-----AGT
TGT-TGGAAAGTTAGACAAACTTGGTCATT------------------------------
----------------------------
>HFCC157
------------------------------------------------------------
--GTGT-AAT-AAGTCTACACTGTGAAACTGCGAATGGCTCATTAAATCAGTTATCGTTT
ATTTGATGGTCACTT---ACTACATGGATAACCGTAGTAATTCTAGAGCTAATACATGCA
TC-------------------------AAGCCCCGACT---TCGGAAGGGGTGTATTTAT
TAGATTCAAAACCAACCC-----TGGCAACA-----GGAA--CCTTGGTGATTCATAATA
ACTT-----------TTCGAACCGCATGGCC-TTGAGCTGGCGGTGATTCATTCAAATTT
CTGCCCTATCAACTTTCGATGGTAGGATAGAGGCCTACCATGGTTTTAACGGGTGAGGAG
AATTAGGGTTCGATTCCGGAGAGGGAGCCTGAGAGACGGCTACCACATCCAAGGAAGGCA
GCAGGCGCGCAAATTACCCAATCCCAATACGGGGAGGTAGTGACAATAAATAACAATACC
GGGCTCTCAGAGTCTGGTAATTGGAATGAGAACAATTTAAATCCCTTAACGAGGATCAAT
TAGAGGGCAAGTCTGGTGCCAGCAGCCGCGGTAATTCCAGCTCTAATAGCGTATATTAAA
GTTGTTGCAGTTAAAAAGCTCGTAGTCGGATCTTGGGGTCGGGC-AGGCT----------
----------------------------------------GTCGGCCT-AGTGTCGGACG
GTCTTTT------------------------CGGCTCTTTCTTTCT--------------
----------------GGGGACTGCGTCTGCGT--CTCTTTAATTAGGGGCGTATG----
--------GACGCAGATCGTTTACTTTGAAAAAATTAGAGTGTTCAAAGCAGGCTAT---
----CGCTTGAATACATTAGCATGGAATAATGGAATAGGACTGCGG----TTCTATTTTG
TTGG-TTTC---------------------------------TAGGACCGAAGTAATGAT
TAATAGGGATAGTTGGGGCCGTTTATATTCCGTTGTCAGAGGTGAAATTCTTGGATTTAC
GGAAGATAAACTTCTGCGAAAGCATTCGGCAA-GGATGTTTTCATTGATCAAGAACGAAA
GTTAGGGGATCGAAGACGATCAGATACCGTCGTAGTCTTAACCATAA-ACTATGCCGACT
AGGGATCAGTGGACGTTGTTTT-------ACGACTTCATTGGCACCTTGTGAGAAATCA-
-AAGTTTTTGGGTTCCGGGGGGAGTATGGTCGCAAGGCTGAAACTTAAAGGAATTGACGG
AAGGGCACCACCAGGAGTGGAGCCTGCGGCTTAATTTGACTCAACACGGGGAAACTTACC
AGGTCCAGACATAGTAAGGATTGACAGATTGAAAGCTCTTTCTTGATTCTATGGGTGGTG
GTGCATGGCCGTTCTTAGTTGGTGGAGTGATTTGTCTGGTTAATTCCGTTAACGAACGAG
ACCTCAGCCTACTAAATAGTCAC--GCGAAGTTTTAC-----------------------
--------------------------------TTCGT-GGCCGGCTTCTTAGAGGGACTA
TTTGTGTTTAACGAATGGAAGTTTGAGGCAATAACAGGTCTGTGATGCCCTTAGATGTTC
TGGGCCGCACGCGCGCTACACTGATGAATTCAACGAGCT---------------------
------------------------------------------------------------
------------CACAACCTTGACCGAAAGGCCCGGGTAAACTCCGAAATTTC-ATCGTG
ATGGGGATAGACTATTGTAATTATTAGTCTTCAACGAGGAATTCCTAGTAAGCGCGATTC
ATCAGATCGCGTTGATTACGTCCCTGCCCTTTGTACACACCGCCCGTCGCTACTACCGAT
TGAATGGCTTAGTGAGGCTCCCGGACCGACGATTGGTGGCTTCACGGCTGCT-----AGT
T-----------------------------------------------------------
----------------------------
>BEAP0128b
---------------------------------------------------------TCT
AAGTGTAAAT-AAGTCTACACTGTGAAACTGCGAATGGCTCATTAAATCAGTTATCGTTT
ATTTGATGGTCACTT---ACTACATGGATAACCGTAGTAATTCTAGAGCTAATACATGCA
TC-------------------------AAGCCCCGACT---TCGGAAGGGGTGTATTTAT
TAGATTCAAAACCAACCC-----TGGCAACA-----GGAA--CCTTGGTGATTCATAATA
ACTT-----------TTCGAACCGCATGGCC-TTGAGCTGGCGGTGATTCATTCAAATTT
CTGCCCTATCAACTTTCGATGGTAGGATAGAGGCCTACCATGGTTTTAACGGGTGAGGAG
AATTAGGGTTCGATTCCGGAGAGGGAGCCTGAGAGACGGCTACCACATCCAAGGAAGGCA
GCAGGCGCGCAAATTACCCAATCCCAATACGGGGAGGTAGTGACAATAAATAACAATACC
GGGCTCTCAGAGTCTGGTAATTGGAATGAGAACAATTTAAATCCCTTAACGAGGATCAAT
TAGAGGGCAAGTCTGGTGCCAGCAGCCGCGGTAATTCCAGCTCTAATAGCGTATATTAAA
GTTGTTGCAGTTAAAAAGCTCGTAGTCGGATCTTGGGGTCGGGC-AGGCT----------
----------------------------------------GTCGGCCT-AGTGTCGGACG
GTCTTTT------------------------CGGCTCTTTCTTTCT--------------
------------------GGA------CTGCGT--CTCTTTAATTAGGGGCGTATG----
--------GACGCAGATCGTTTACTTTGAAAAAATTAGAGTGTTCAAAGCAGGCTAT---
----CGCTTGAATACATTAGCATGGAATAATGGAATAGGACTGCGG----TTCTATTTTG
TTGG-TTTC---------------------------------TAGGACCGAAGTAATGAT
TAATAGGGATAGTTGGGGCCGTTTATATTCCGTTGTCAGAGGTGAAATTCTTGGATTTAC
GGAAGATAAACTTCTGCGAAAGCATTCGGCAA-GGATGTTTTCATTGATCAAGAACGAAA
GTTAGGGGATCGAAGACGATCAGATACCGTCGTAGTCTTAACCATAA-ACTATGCCGACT
AGGGATCAGTGGACGTTGTTTT-------ACGACTTCATTGGCACCTTGTGAGAAATCA-
-AAGTTTTTGGGTTCCGGGGGGAGTATGGTCGCAAGGCTGAAACTTAAAGGAATTGACGG
AAGGGCACCACCAGGAGTGGAGCCTGCGGCTTAATTTGACTCAACACGGGGAAACTTACC
AGGTCCAGACATAGTAAGGATTGACAGATTGAAAGCTCTTTCTTGATTCTATGGGTGGTG
GTGCATGGCCGTTCTTAGTTGGTGGAGTGATTTGTCTGGTTAATTCCGTTAACGAACGAG
ACCTCAGCCTACTAAATAGTCAC--GCGAAGTTTTAC-----------------------
--------------------------------TTCGT-GGCCGGCTTCTTAGAGGGACTA
TTTGTGTTTAACGAATGGAAGTTTGAGGCAATAACAGGTCTGTGATGCCCTTAGATGTTC
TGGGCCGCACGCGCGCTACACTGATGAATTCAACGAGCT---------------------
------------------------------------------------------------
------------CACAACCTTGACCGAAAGGCCCGGGTAAACTCCGAAATTTC-ATCGTG
ATGGGGATAGACTATTGTAATTATTAGTCTTCAACGAGGAATTCCTAGTAAGCGCGATTC
ATCAGATCGCGTTGATTACGTCCCTGCCCTTTGTACACACCGCCCGTCGCTACTACCGAT
TGAATGGCTTAGTGAGGCTCCCGGACCGACGATTGGTGGCTTCACGGCTGCT-----AGT
TGT-TGGAAAGTTAGACAAACTTGGTCATTTAGAGGAAGTAAAAGTCGTAACAAGGTTTC
C---------------------------
>BEAP0079a
---------------------------------------------------------TCT
AAGTGTAAAT-AAGTCTACACTGTGAAACTGCGAATGGCTCATTAAATCAGTTATCGTTT
ATTTGATGGTCACTT---ACTACATGGATAACCGTAGTAATTCTAGAGCTAATACATGCA
TC-------------------------AAGCCCCGACT---TCGGAAGGGGTGTATTTAT
TAGATTCAAAACCAACCC-----TGGAAACA-----GGAA--CCTTGGTGATTCATAATA
ACTT-----------TTCGGACCGCATGGCC-TTGCGCTGGCGGCGATTCATTCAAATTT
CTGCCCTATCAACTTTCGATGGTAGGATAGAGGCCTACCATGGTTTTAACGGGTGAGGAG
AATTAGGGTTCGATTCCGGAGAGGGAGCCTGAGAGACGGCTACCACATCCAAGGAAGGCA
GCAGGCGCGCAAATTACCCAATCCCAATACGGGGAGGTAGTGACAATAAATAACAATACC
GGGCTCTCAGAGTCTGGTAATTGGAATGAGAACAATTTAAATCCCTTAACGAGGATCAAT
TAGAGGGCAAGTCTGGTGCCAGCAGCCGCGGTAATTCCAGCTCTAATAGCGTATATTAAA
GTTGTTGCAGTTAAAAAGCTCGTAGTCGGATCTTGGGGTCGGGC-AGGCT----------
----------------------------------------GTCGGCCT-AGTGTCGGACG
GTCTTTT------------------------CGGCTCTTTCTTTCT--------------
------------------GGA------CTGCGT--CTCTTTAATTAGGGGCGTTAG----
--------GACGCAGATCGTTTACTTTGAAAAAATTAGAGTGTTCAAAGCAGGCTAT---
----CGCTTGAATACATTAGCATGGAATAATGGAATAGGACTGCGG----TTCTATTTTG
TTGG-TTTC---------------------------------TAGGACCGAAGTAATGAT
TAATAGGGATAGTTGGGGCCGTTTATATTCCGTTGTCAGAGGTGAAATTCTTGGATTTAC
GGAAGATAAACTTCTGCGAAAGCATTCGGCAA-GGATGTTTTCATTGATCAAGAACGAAA
GTTAGGGGATCGAAGACGATCAGATACCGTCGTAGTCTTAACCATAA-ACTATGCCGACT
AGGGATCAGTGGACGTTGTTTT-------ACGACTTCATTGGCACCTTGTGAGAAATCA-
-AAGTTTTTGGGTTCCGGGGGGAGTATGGTCGCAAGGCTGAAACTTAAAGGAATTGACGG
AAGGGCACCACCAGGAGTGGAGCCTGCGGCTTAATTTGACTCAACACGGGGAAACTTACC
AGGTCCAGACATAGTAAGGATTGACAGATTGAAAGCTCTTTCTTGATTCTATGGGTGGTG
GTGCATGGCCGTTCTTAGTTGGTGGAGTGATTTGTCTGGTTAATTCCGTTAACGAACGAG
ACCTCAGCCTACTAAATAGTCAC--GCGGAATTTTAT-----------------------
--------------------------------TCCGT-GGCCGGCTTCTTAGAGGGACTA
TTTGTGTTTAACGAATGGAAGTTTGAGGCAATAACAGGTCTGTGATGCCCTTAGATGTTC
TGGGCCGCACGCGCGCTACACTGATGAATTCAACGAGCT---------------------
------------------------------------------------------------
------------CACAACCTTGACCGAAAGGCCCGGGTAAACTCCGAAATTTC-ATCGTG
ATGGGGATAGACTATTGTAATTATTAGTCTTCAACGAGGAATTCCTAGTAAGCGCGATTC
ATCAGATCGCGTTGATTACGTCCCTGCCCTTTGTACACACCGCCCGTCGCTACTACCGAT
TGAATGGCTTAGTGAGGCTCCCGGACTGACGGCAAGTGGCTTTACGGCTGCC-----TGC
TGT-TGGAAAGTTAGACAAACTTGGTCATTTAGAGGAAGTAAAAGTCGTAACAAGGTTTC
C---------------------------
>BEAP0092b
---------------------------------------------------------TCT
AAGTGTAAAT-AAGTCTACACTGTGAAACTGCGAATGGCTCATTAAATCAGTTATCGTTT
ATTTGATGGTCACTT---ACTACATGGATAACCGTAGTAATTCTAGAGCTAATACATGCA
TC-------------------------AAGCCCCGACT---TCGGAAGGGGTGTATTTAT
TAGATTCAAAACCAACCC-----TGGAAACA-----GGAA--CCTTGGTGATTCATAATA
ACTT-----------TTCGGACCGCATGGCC-TTGCGCTGGCGGCGATTCATTCAAATTT
CTGCCCTATCAACTTTCGATGGTAGGATAGAGGCCTACCATGGTTTTAACGGGTGAGGAG
AATTAGGGTTCGATTCCGGAGAGGGAGCCTGAGAGACGGCTACCACATCCAAGGAAGGCA
GCAGGCGCGCAAATTACCCAATCCCAATACGGGGAGGTAGTGACAATAAATAACAATACC
GGGCTCTCAGAGTCTGGTAATTGGAATGAGAACAATTTAAATCCCTTAACGAGGATCAAT
TAGAGGGCAAGTCTGGTGCCAGCAGCCGCGGTAATTCCAGCTCTAATAGCGTATATTAAA
GTTGTTGCAGTTAAAAAGCTCGTAGTCGGATCTTGGGGTCGGGC-AGGCT----------
----------------------------------------GTCGGCCT-AGTGTCGGACG
GTCTTTT------------------------CGGCTCTTTCTTTCT--------------
----------------GGGGA------CTGCGT--CTCTTTAATTAGGGGCGTTAG----
--------GACGCAGATCGTTTACTTTGAAAAAATTAGAGTGTTCAAAGCAGGCTAT---
----CGCTTGAATACATTAGCATGGAATAATGGAATAGGACTGCGG----TTCTATTTTG
TTGG-TTTC---------------------------------TAGGACCGAAGTAATGAT
TAATAGGGATAGTTGGGGCCGTTTATATTCCGTTGTCAGAGGTGAAATTCTTGGATTTAC
GGAAGATAAACTTCTGCGAAAGCATTCGGCAA-GGATGTTTTCATTGATCAAGAACGAAA
GTTAGGGGATCGAAGACGATCAGATACCGTCGTAGTCTTAACCATAA-ACTATGCCGACT
AGGGATCAGTGGACGTTGTTTT-------ACGACTTCATTGGCACCTTGTGAGAAATCA-
-AAGTTTTTGGGTTCCGGGGGGAGTATGGTCGCAAGGCTGAAACTTAAAGGAATTGACGG
AAGGGCACCACCAGGAGTGGAGCCTGCGGCTTAATTTGACTCAACACGGGGAAACTTACC
AGGTCCAGACATAGTAAGGATTGACAGATTGAGAGCTCTTTCTTGATTCTATGGGTGGTG
GTGCATGGCCGTTCTTAGTTGGTGGAGTGATTTGTCTGGTTAATTCCGTTAACGAACGAG
ACCTCAGCCTACTAAATAGTCAC--GCGGAATTTTAT-----------------------
--------------------------------T---T-GGCCGGCTTCTTAGAGGGACTA
TTTGTGTTTAACGAATGGAAGTTTGAGGCAATAACAGGTCTGTGATGCCCTTAGATGTTC
TGGGCCGCACGCGCGCTACACTGATGAATTCAACGAGCT---------------------
------------------------------------------------------------
------------CACAACCTTGACCGAAAGGCCCGGGTAAACTCCGAAATTTC-ATCGTG
ATGGGGATAGACTATTGTAATTATTAGTCTTCAACGAGGAATTCCTAGTAAGCGCGATTC
ATCAGATCGCGTTGATTACGTCCCTGCCCTTTGTACACACCGCCCGTCGCTACTACCGAT
TGAATGGCTTAGTGAGGCTCCCGGACTGACGGCAAGTGGCTTTACGGCTGCC-----TGC
TGT-TGGAAAGTTAGACAAACTTGGTCATTTAGAGGAAGTAAAAGTCGTAACAAGGTTTC
----------------------------
>HFCC662
------------------------------------------------------------
------------------------------------------------------------
-------------------------------CCGTAGTAATTCTAGAGCTAATACATGCA
TC-------------------------AAGCCCCGACT---TCGGAAGGGGTGTATTTAT
TAGATTCAAAACCAACCCC----TGGCAACA-----GGTGTCCCTTGGTGATTCATAATA
ACTT-----------CTCGAACCGCATGGCC-TTGTGCTGGCGGTGATTCATTCAAATTT
CTGCCCTATCAACTTTCGATGGTAGGATATAGGCCTACCATGGTTTTAACGGGTGAGGAG
AATTAGGGTTCGGTTCCGGAGAGGGAGCCTGAGAGACGGCTACCACATCCAAGGAAGGCA
GCAGGCGCGCAAATTACCCAATCCCGACGCGGGGAGGTAGTGACAATAAATAACAATACA
GGGCTCACAGAGTCTTGTAATTGGAATGAGAACAATTTAAATCTCTTAACGAGGATCAAT
TAGAGGGCAAGTCTGGTGCCAGCAGCCGCGGTAATTCCAGCTCTAATAGCGTATATTAAA
GTTGTTGCAGTTAAAAAGCTCGTAGTTGGATCTCGGGGTCGGAA-CGGCT----------
----------------------------------------GTCGGGCG-ATGCTCGGACG
GCCGGTT------------------------TGGCTCCTTTCTTCC--------------
----------------GAGGCTT----GCGTCG--TCTTTCACTAGAGGGCGTTGG----
--------GGCTCGGATCGTTTACTTTGAAAAAATTAGAGTGTTCAAAGCAGGCCTT---
----CGCTTGAATACATTAGCATGGAATAATGGAATAGGACTGCGG----TTCTATTTTG
TTGG-TTTC---------------------------------TAGGACCGAAGTAATGAT
TAATAGGGATAGTTGGGGCCGTTTGTATTCCGTTGTCAGAGGTGAAATTCTTGGATTTAC
GGAAGACAAACTTCTGCGAAAGCATTCGGCAA-GGATGTTTTCATTAATCAAGAACGAAA
GTTAGGGGATCGAAGACGATCAGATACCGTCGTAGTCTTAACCATAA-ACTATGCCGACT
AGGGATCAGTGGACGTTGTTTT-------ACGACTCCATTGGCACCTTGTGAGAAATCA-
-AAGTTTTTGGGTTCCGGGGGGAGTATGGTCGCAAGGCTGAAACTTAAAGGAATTGACGG
AAGGGCACCACCAGGAGTGGAGCCTGCGGCTTAATTTGACTCAACACGGGGAAACTTACC
AGGTCCAGACATAGTAAGGATTGACAGATTGAAAGCTCTTTCTTGATTCTATGGGTGGTG
GTGCATGGCCGTTCTTAGTTGGTGGAGTGATTTGTCTGGTTAATTCCGTTAACGAACGAG
ACCGCAGCCTGCTAAATAGTCAC--GCCAACAATTGCG----------------------
--------------------------------TTGGC-GGCCGGCTTCTTAGAGGGACTA
TTTGTGTTTAACGAATGGAAGTTTGCGGCAATAACAGGTCTGTGATGCCCTTAGATGTTC
TGGGCCGCACGCGCGCTACACTGATGAATTCAACGAGCT---------------------
------------------------------------------------------------
------------CACAACCTTGACCGAAAGGCCCGGGTAAACTCCGAAATTTC-ATCGTG
ATGGGGATAGACTATTGTAATTATTAGTCTTCAACGAGGAATTCCTAGTAAGCGCGATTC
ATCAGATCGCGTTGATTACGTCCCTGCCCTTTGTACACACCGCCCGTCGCTACTACCGAT
TGAATGGCTTAGTGAGATCTTCGGATTGCTGGCCTTGCCTTGGCAACAGGGC-----TTG
GTGC--------------------------------------------------------
----------------------------
>LC647566
-ACCTGGTTGATCCTGCCAGTAGTCATATGCTTGTCTCAAAGATTAAGCCATGCATGTCT
AAGTGTAAAT-AAGTCTACACTGTGAAACTGCGAATGGCTCATTAAATCAGTTATCGTTT
ATTTGATGGTCGCTT---ACTACATGGATAACCGTAGTAATTCTAGAGCTAATACATGCA
TC-------------------------AAGCCCCAACT---TCGGAAGGGGTGTATTTAT
TAGATTCAAAACCAACCCC----TGGCAACA-----GGTGTCCCTTGGTGATTCATAATA
ACTT-----------CTCGAACCGCATGGCC-TTGTGCTGGCGGTGATTCATTCAAATTT
CTGCCCTATCAACTTTCGATGGTAGGATATAGGCCTACCATGGTTTTAACGGGTGAGGAG
AATTAGGGTTCGGTTCCGGAGAGGGAGCCTGAGAGACGGCTACCACATCCAAGGAAGGCA
GCAGGCGCGCAAATTACCCAATCCCGACGCGGGGAGGTAGTGACAATAAATAACAATACA
GGGCTCACAGAGTCTTGTAATTGGAATGAGAACAATTTAAATCTCTTAACGAGGATCAAT
TAGAGGGCAAGTCTGGTGCCAGCAGCCGCGGTAATTCCAGCTCTAATAGCGTATATTAAA
GTTGTTGCAGTTAAAAAGCTCGTAGTTGGATCTCGGGGTCGGAA-CGGCT----------
----------------------------------------GTCGGGCG-ATGCTCGGACG
GCCGGTT------------------------TGGCTCCTTTCTTCC--------------
----------------GAGGCTT----GCGTCG--TCTTTCACTAGAGGGCGTTGG----
--------GGCTCGGATCGTTTACTTTGAAAAAATTAGAGTGTTCAAAGCAGGCCTT---
----CGCTTGAATACATTAGCATGGAATAATGGAATAGGACTGCGG----TTCTATTTTG
TTGG-TTTC---------------------------------TAGGACCGAAGTAATGAT
TAATAGGGATAGTTGGGGCCGTTTGTATTCCGTTGTCAGAGGTGAAATTCTTGGATTTAC
GGAAGACAAACTTCTGCGAAAGCATTCGGCAA-GGATGTTTTCATTAATCAAGAACGAAA
GTTAGGGGATCGAAGACGATCAGATACCGTCGTAGTCTTAACCATAA-ACTATGCCGACT
AGGGATCAGTGGACGTTGTTTT-------ACGACTCCATTGGCACCTTGTGAGAAATCA-
-AAGTTTTTGGGTTCCGGGGGGAGTATGGTCGCAAGGCTGAAACTTAAAGGAATTGACGG
AAGGGCACCACCAGGAGTGGAGCCTGCGGCTTAATTTGACTCAACACGGGGAAACTTACC
AGGTCCAGACATAGTAAGGATTGACAGATTGAAAGCTCTTTCTTGATTCTATGGGTGGTG
GTGCATGGCCGTTCTTAGTTGGTGGAGTGATTTGTCTGGTTAATTCCGTTAACGAACGAG
ACCGCAGCCTGCTAAATAGTCAC--GCCAACAATTGCG----------------------
--------------------------------TTGGC-GGCCGGCTTCTTAGAGGGACTA
TTTGTGTTTAACGAATGGAAGTTTGCGGCAATAACAGGTCTGTGATGCCCTTAGATGTTC
TGGGCCGCACGCGCGCTACACTGATGAATTCAACGAGCT---------------------
------------------------------------------------------------
------------CACAACCTTGACCGAAAGGCCCGGGTAAACTCCGAAATTTC-ATCGTG
ATGGGGATAGACTATTGTAATTATTAGTCTTCAACGAGGAATTCCTAGTAAGCGCGATTC
ATCAGATCGCGTTGATTACGTCCCTGCCCTTTGTACACACCGCCCGTCGCTACTACCGAT
TGAATGGCTTAGTGAGATCTTCGGATTGCTGGCCTTGCCTTGGCAACAGGGC-----TTG
GTTGCAAAAAGTTGATCAAACTTGGTCATTTAGAGGAAGTAAAAGTCGTAACAAGGTTTC
CGTAGGTGAACCTGCGGAAGGATCATTA
>AF508277
--------------------TAGTCATATGCTTGTCTCAAAGATTAAGCCATGCATGTCT
AAGTGTAAAT-AAGTCTACACTGTGAAACTGCGAATGGCTCATTAAATCAGTTATCGTTT
ATTTGATGGTCGCTT---ACTACATGGATAACCGTAGTAATTCTAGAGCTAATACATGCA
TC-------------------------AAGCCCCAACT---TCGGAAGGGGTGTATTTAT
TAGATTCAAAACCAA---------------------------CCTTGGTGATTCATAATA
ACTT-----------CTCGAACCGCATGGCC-TTGTGCTGGCGGTGATTCATTCAAATTT
CTGCCCTATCAACTTTCGATGGTAGGATATAGGCCTACCATGGTTTTAACGGGTGAGGAG
AATTAGGGTTCGGTTCCGGAGAGGGAGCCTGAGAGACGGCTACCACATCCAAGGAAGGCA
GCAGGCGCGCAAATTACCCAATCCCGACGCGGGGAGGTAGTGACAATAAATAACAATACA
GGGCTCACAGAGTCTTGTAATTGGAATGAGAACAATTTAAATCTCTTAACGAGGATCAAT
TAGAGGGCAAGTCTGGTGCCTGCAGCCGCGGTAATTCCAGCTCTAATAGCGTATATTAAA
GTTGTTGCAGTTAAAAAGCTCGTA-TTGGATCTCGGGGTCGGAA-CGGCT----------
----------------------------------------GTCGGGCG-ATGCTCGGACG
GCCGGTT------------------------TGGCTCCTTTCTTCC--------------
----------------GAGGCTT----GCGTC---TCTTTCACTAGAGGGCGTTGG----
--------GGCTCGGATCGTTTACTTTGAAAAAATTAGAGTGTTCAAAGCAGCCCTT---
-----CCTTGAATAC--TTACATGGAATAATGGAATACGACCGCCG----TTCTATTTTG
TTGG-TTTC----------------------------------AGGACCGAAGTATTGAT
TAA-AAGGATCGTTGGGGCCGTTTGT-TTCCGTTGTCAGAGGTGAAATTCTTGGATTTAC
CGAAGACAAACTTCTGCGAAAGC-CTCGGCCA-GGATGTTTTCATTAATCAAGAACGAAA
GTTAGGGGATCGAAGACGATCAGATACCGTCGTAGTCTTAACCATAA-ACTATGCCGACT
AGGGATCAGTGGACGTTGTTTT-------ACGACTCCATTGGCACCTTGTGAGAAATCA-
-AAGTTTTTGGGTTCCGGGGGGAGTATGGTCGCAAGGCTGAAACTTAAAGGAATCGAC-G
AAGGGCACCACCAGGAGTGGAGCCTGCGGCTTAATTTGACTCAACACGGGGAAACTTACC
AGGTCCAGACATAGTAAGGATTGACAGATTGAAAGCTCTTTCTTGATTCTATGGGTGGTG
GTGCATGGCCGTTCTTAGTTGGTGGAGTGATTTGTCTGGTTAATTCCGTTAACGAACGAG
ACCGCAGCCTGCTAAAT-GTCAC--GCCAACAATTGCG----------------------
--------------------------------TTGGC-GGCC--CTTCTTAGAGGGACTA
TTTGTGTTTAACGAATGGAAGTTTGCGGCAATAACAGGTCTGTGATGCCCTTAGATGTTC
TGGGCCGCACGCGCGCTACACTGATGAATTCAACGAGCT---------------------
------------------------------------------------------------
------------CACAACCTTGACCGAAAGGCCCGGGTAAACTCCGAAATTTC-ATCGTG
ATGGGGATAGACTATTGTAATTATTAGTCTTCAACGAGGAATTCCTAGTAAGCGCGATTC
ATCAGATCGCGTTGATTACGTCCCTGCCCTTTGAACACACCGCCCGTCGCTACTACCGAT
TGAATGGCTTAGTGAGAT-TTCGGATTGCTGGCCTTGCCTTGGCAACAGGGC-----TTG
GTTGCAAAAAGTTGATCAAACTTGGTCATTTAGAGGAAGTAAAAGTCGTAACAAGGTTTC
C---------------------------
>AY360456
-------------------------------------------TTAAGCCATGCATGTCT
AAGTGTAAAT-AAGTCTACACTGTGAAACTGCGAATGGCTCATTAAATCAGTTATCGTTT
ATTTGATGGTCGCTT---ACTACATGGATAACCGTAGTAATTCTAGAGCTAATACATGCA
TC-------------------------AAGCCCCAACT---TCGGAAGGGGTGTATTTAT
TAGATTCAAAACCAACCCC----TGGCAACA-----GGTGTCCCTTGGTGATTCATAATA
ACTT-----------CTCGAACCGCATGGCC-TTGTGCTGGCGGTGATTCATTCAAATTT
CTGCCCTATCAACTTTCGATGGTAGGATATAGGCCTACCATGGTTTTAACGGGTGAGGAG
AATTAGGGTTCGGTTCCGGAGAGGGAGCCTGAGAGACGGCTACCACATCCAAGGAAGGCA
GCAGGCGCGCAAATTACCCAATCCCGACGCGGGGAGGTAGTGACAATAAATAACAATACA
GGGCTCACAGAGTCTTGTAATTGGAATGAGAACAATTTAAATCTCTTAACGAGGATCAAT
TAGAGGGCAAGTCTAGTGCCAGCAGCCGCGGTAATTCCAGCTTTAATAGCGTATATTAAA
GTTGTTGCAGTTAAAAAGCTCGTAGTTGGATCTCGGGGTCGGAACCGGCT----------
----------------------------------------GTCGGGCGAATGCTCGGACG
GCCGGCT------------------------TGGCTCCTTTCTTCC--------------
----------------GAAGGCT----GCGTCG--TCTTTCACTAGAGGGCGTTGG----
--------GGCTCGGATCGTTTACTTTGAAAAAATTAGAGTGTTCAAAGCAGGCCTT---
----C-CTTGAATACATTAGCATGGAATAATGGAATAGGACTGCGG----TTCTATTTTG
TTGG-TTTC---------------------------------TAGGACCGAAGTAATGAT
TAATAGGGATAGTTGGGGCCGTTTGTATTCCGTTGTCAGAGGTGAAATTCTTGGATTTAC
GGAAGACAAACTTCTGCGAAAGCATTCGGCAA-GGATGTTTTCATTAATCAAGAACGAAA
GTTAGGGGATCGAAGACGATCAGATACCGTCGTAGTCTTAACCATAA-ACTATGCCGACT
AGGGATCAGTGGACGTTGTTTT-------ACGACTCCATTGGCACCTTGTGAGAAATCA-
-AAGTTTTTGGGTTCCGGGGGGAGTATGGTCGCAAGGCTGAAACTTAAAGGAATTGACGG
AA-GGCACCACCAGGAGTGGAGCCTGCGGCTTAATTTGACTCAACACGGGGAAACTTACC
AGGTCCAGACATAGTAAGGATTGACAGATTGAAAGCTCTTTCTTGATTCTATGGGTGGTG
GTGCATGGCCGTTCTTAGTTGGTGGAGTGAATTGTCTGGTTAATTCCGTTAAGCAACGAG
ACCGCAGCCTGCTAAATAGTCAC--GCCAACAATTGCG----------------------
--------------------------------TTGGCGGGCCGGCTTCTAAGAGGGACTA
TTTGTGTTTAACGAATGGAAGTTTGCGGCAATAACAGGTCTGTGATGCCCTTAGATGTTC
TGGGCCGCACGCGCGCTACACTGATGAATTCAACGAGCT---------------------
------------------------------------------------------------
------------CACAACCTTGACCGAAAGGCCCGGGTAAACTCCGAAATTTC-ATCGTG
ATGGGGATAGACTATTGTAATTATTAGTCTTCAACGAGGAATTCCTAGTAAGCGCGATTC
ATCAGATCGCGTTGATTACGTCCCTGCCCTTTGTACACACCGCCCGTCGCTACTACCGAT
TGAATGGCTTAGTGAGATCTTCGGATTGCTGGCCTTGCCTTGGCAACAGGGC-----TTG
GTTGCAAAAAGTTGATCAAACTTGGTCATTTAGAGGAAGTAAAAGTCGTAACAAGGTTTC
CGTAAGTGAACCTGCAGAAGGATCCA--
>EU047707
-ACCTGGTTGATTCTGCCAGTAGTCATATGCTTGTCTCAAAGATTAAGCCATGCATGTCT
AAGTGTAAAT-AAGTCTACACTGTGAAACTGCGAATGGCTCATTAAATCAGTTATCGTTT
ATTTGATGGTCGCTT---ACTACATGGATAACCGTAGTAATTCTAGAGCTAATACATGCA
TC-------------------------AAGCCCCAACT---TCGGAAGGGGTGTATTTAT
TAGATTCAAAACCAACCCC----TGGCAACA-----GGTGTCCCTTGGTGATTCATAATA
ACTT-----------CTCGAACCGCATGGCC-TTGTGCTGGCGGTGATTCATTCAAATTT
CTGCCCTATCAACTTTCGATGGTAGGATATAGGCCTACCATGGTTTTAACGGGTGAGGAG
AATTAGGGTTCGGTTCCGGAGAGGGAGCCTGAGAGACGGCTACCACATCCAAGGAAGGCA
GCAGGCGCGCAAATTACCCAATCCCGACGCGGGGAGGTAGTGACAATAAATAACAATACA
GGGCTCACAGAGTCTTGTAATTGGAATGAGAACAATTTAAATCTCTTAACGAGGATCAAT
TAGAGGGCAAGTCTGGTGCCAGCAGCCGCGGTAATTCCAGCTCTAATAGCGTATATTAAA
GTTGTTGCAGTTAAAAAGCTCGTAGTTGGATCTCGGGGTCGGAA-CGGCT----------
----------------------------------------GTCGGGCG-ATGCTCGGACG
GCCGGTT------------------------TGGCTCCTTTCTTCC--------------
----------------GAGGCTT----GCGTCG--TCTTTCACTAGAGGGCGTTGG----
--------GGCTCGGATCGTTTACTTTGAAAAAATTAGAGTGTTCAAAGCAGGCCTT---
----CGCTTGAATACATTAGCATGGAATAATGGAATAGGACTGCGG----TTCTATTTTG
TTGG-TTTC---------------------------------TAGGACCGAAGTAATGAT
TAATAGGGATAGTTGGGGCCGTTTGTATTCCGTTGTCAGAGGTGAAATTCTTGGATTTAC
GGAAGACAAACTTCTGCGAAAGCATTCGGCAA-GGATGTTTTCATTAATCAAGAACGAAA
GTTAGGGGATCGAAGACGATCAGATACCGTCGTAGTCTTAACCATAA-ACTATGCCGACT
AGGGATCAGTGGACGTTGTTTT-------ACGACTCCATTGGCACCTTGTGAGAAATCA-
-AAGTTTTTGGGTTCCGGGGGGAGTATGGTCGCAAGGCTGAAACTTAAAGGAATTGACGG
AAGGGCACCACCAGGAGTGGAGCCTGCGGCTTAATTTGACTCAACACGGGGAAACTTACC
AGGTCCAGACATAGTAAGGATTGACAGATTGAAAGCTCTTTCTTGATTCTATGGGTGGTG
GTGCATGGCCGTTCTTAGTTGGTGGAGTGATTTGTCTGGTTAATTCCGTTAACGAACGAG
ACCGCAGCCTGCTAAATAGTCAC--GCCAACAATTGCG----------------------
--------------------------------TTGGC-GGCCGGCTTCTTAGAGGGACTA
TTTGTGTTTAACGAATGGAAGTTTGCGGCAATAACAGGTCTGTGATGCCCTTAGATGTTC
TGGGCCGCACGCGCGCTACACTGATGAATTCAACGAGCT---------------------
------------------------------------------------------------
------------CACAACCTTGACCGAAAGGCCCGGGTAAACTCCGAAATTTC-ATCGTG
ATGGGGATAGACTATTGTAATTATTAGTCTTCAACGAGGAATTCCTAGTAAGCGCGATTC
ATCAGATCGCGTTGATTACGTCCCTGCCCTTTGTACACACCGCCCGTCGCTACTACCGAT
TGAATGGCTTAGTGAGATCTTCGGATTGCTGGCCTTGCCTTGGCAACAGGGC-----TTG
GTTGCAAAAAGTTGATCAAACTTGGTCATTTAGAGGAAGTAAAAGTCGTAACAAGGTTTC
CGTAGGTGAACCTGCAG-----------
>FJ537320
-ACCTGGTTGATCCTGCCAGTAGTCATATGCTTGTCTCAAAGATTAAGCCATGCATGTCT
AAGTGTAAAT-ACGTCTACACTGTGAAACTGCGAATGGCTCAATATGACAGGTATCGTTT
ATTTGATGATCCTTT---ACTACATGGATAACCGTAGTAATTCTAGAGCTAATACATGCT
TC-------------------------CAGGCCCAACT---AACGAAGGGCTGTATTTAT
TAGATTCAAA-CCAGCCGT----TGGGGGCAACTCCAGCGTTCCTTGGTGATTCATAATA
ACTT-----------TTCGAACCGCATGGCC-CTGTGCTGGCGGTGATTCATTCAAATTT
CTGCCCTATCAACTTTCGATGGTAGGATAGAGGCCTACCATGGTTTTAACGGGTAAGGGG
AATTAGGGTTCGATTCCGGAGAGGGAGCCTGAGAGACGGCTACCACATCCAAGGAAGGCA
GCAGGCGCGCAAATTACCCAATCCCGACACGGGGAGGTAGTGACAAAAAATAACAATACT
GGGCCCTTGTGGTCTGGTAATTGGAATGAGAACAATTTAAATCCCTTAACGAGTATCCAT
TAGAGGGCAAGTCTGGTGCCAGCGGCCGCGGTAATTCCAGCTCTAATAGCGTATATTAAA
GTTGTTGCAGTTAGAAAGCTCGTAGTTGTATTTTGACCTCGGAC-AGGCG----------
----------------------------------------ATCGGCTT--CTGTCGTATT
GCCCTTC------------------------CTTGGTCTTCCTTCT--------------
----------------GTGGACT--------------GTCTATTAAGTTAGGCGTG----
--------GACGCAGATCGTTTACTGTGAGTAAATTAGAGTGTTCAAAGCAGGCAAT---
---ACGCTTGAATACATTAGCATGGAATAATAGAATAGGACGTCGG----GTCTATTTTG
TTGG-TTT----------------------------------AGGAACCGTCGTAATGAT
TAATAGGGACAGTTGGGGCCGTTTATATTCCGTAGTCAGAGGTGAAATTCTTGGATTTAC
GGAAGATAAACTACTGCGAAAGCATTCGGCAA-GGATGTTTTCGTTAATCAAGAACGAAA
GTTAGGGGATCGAAGACGATCAGATACCGTCGTAGTCTTAACCATAA-ACTATGCCGACT
CGGGATCAGCAGGCGTCG-TTT-------ACGACCTTGCTGGCACCGTGTGAGAAATCA-
-AAGTCTTTGGGTTCCGGGGGGAGTATGGTCGCAAGGCTGAAACTTAAAGGAATTGACGG
AAGGGCACCACCAGGAGTGGAGCCTGCGGCTTAATTTGACTCAACACGGGGAAACTCACC
AGGCCCAGACATAGCGAGGATTGACAGATTGACAGCTCTTTCTTGATTCTATGGGTGGTG
GTGCATGGCCGTTCTTAGTTGGTGGAGTGATTTGTCTGGTTAATTCCGATAACGAACGAG
ACCTCAGCCTGCTAAATAGTAAC--GCTTGCTTCGG------------------------
--------------------------------CAGGT-GGATTACTTCTTAGAGGGACTT
TTCGAG-TCATCGAAAGGAAGTTTGAGGCAATAACAGGTCTGTGATGCCCTTAGATGTTC
TGGGCCGCACGCGCGCTACACTGATGAATTCAACGAGT----------------------
------------------------------------------------------------
-------------ATAACCTTGTCCGAAAGGTCCGGGTAATCTTTGAAACTTC-ATCGTG
ATGGGGATAGATCATTGCAATTATTGATCTTCAACGAGGAATTCCTAGTAAGCGCAAGTC
ATCAGCTTGCGTTGATTACGTCCCTGCCCTTTGTACACACCGCCCGTCGCTTGTACCGAT
TGGATGGTCCGGTGAAATCTTCGGAGCGCTGGTTATGAGGCTCGCCTG---------GTA
GCTGCGCAAAGTTGCTTAAACCTTATCATCTAGAGGAACAAGAAGTCGTAACAAGGTTTC
CGTAGGTGAACCTGCAGAAGGATCA---
>LC151286
------------------------------------------------------------
-----TAAAT-ACGTCTACACTGTGAAACTGCGAATGGCTCATTATAACAGTTATCGTTT
ATTTGATGATCACTT---TCTACATGGATAACCGTAGTAATTCTAGAGCTAATACATGCG
TC-------------------------CAAGCCCAACT---CACGGAGGGCTGTATTTAT
TAGATTCAAA-CCAGCCGT----GGTAACCC-----CACGTCAATTGGTGATTCATAATA
ACTT-----------GTCGAACCACATGGCC-TTGCGCTGGTGGTGATTCATTCAAATTT
CTGCCCTATCAACTTTCGATGGTAGGATAGAGGCCTACCATGGTTTTAACGGGTAAGGAG
AATTAGGGTTCGATTCCGGAGAGGGAGCCTGAGAGACGGCTACCACATCCAAGGAAGGCA
GCAGGCGCGCAAATTACCCAATCCCGATACGGGGAGGTAGTGACAAAAAATAACAATACC
GGGCTCTTGTAGTTTGGTAATTGGAATGGGTACAATTTAAATCCCTTAACGAGGATCCAT
TAGAGGGCAAGTCTGGTGCCAGCAGCCGCGGTAATTCCAGCTCTAATAGTGTATATTAAA
GTTGTTGCAGTTAAAAAGCTCGTAGTTGAATGTTGGTGTCGAAC-GAGCG----------
----------------------------------------GTCAGCTT--CGGCTGTACT
GCTCTCT------------------------CGACTCCTTCCTTCT--------------
----------------GTGGACT----ACGTCG--CACTTTACTGTGTGGCGCTAG----
--------GACGCAGATCGTTTACTGTGAAAAAATTAGAGTGTTCAAAGCAGGCCGT---
---ACGCTTGAATACATTAGCATGGAATAATGGAATAGGACGTCGG----GCCTATTTTG
TTGG-TTC----------------------------------TAGGACCGTCGTAATGAT
TAATAGGGACAGTTGGGGCCGTTTATATTCCGTAGTCAGAGGTGAAATTCTTGGATTTAC
GGAAGATAAACTACTGCGAAAGCATTCGGCAA-GGATGTTTTCGTTAATCAAGAACGAAA
GTTAGGGGATCGAAGACGATCAGATACCGTCGTAGTCTTAACCATAA-ACTATGCCGACT
CGGGATCAGCGGGCGTTG-TTC-------ACGACTCCGCTGGCACCGTGTGAGAAATCA-
-AAGTCTTTGGGTTCCGGGGGGAGTATGGTCGCAAGGCTGAAACTTAAAGGAATTGACGG
AAGGGCACCACCAGGAGTGGAGCNTGCGGCTTAATTTGACTCAACACGGGGAAACTCACC
AGGTCCAGACATAGTGAGGATTGACAGATTGACAGCTCTTTCTTGATTCTATGGGTGGTG
GTGCATGGCCGTTCTTAGTTGGTGGAGTGATTTGTCTGGTTAATTCCGATAACGAACGAG
ACCTCAGCCTACTAAATAGTAAC--TTCTGCTCCGG------------------------
--------------------------------CAGTT-GGTTTACTTCTTAGAGGGACTT
TTCGAG-TCATCGAAAGGAAGTTTGAGGCAATAACAGGTCTGTGATGCCCTTAGATGTTC
TGGGCCGCACGCGCGCTACACTGATGAATTCAACGAGC----------------------
------------------------------------------------------------
-------------CTAGCCTTGTCCGAAAGGTCCGGGTAATCTCTGAAACTTC-ATCGTG
ATGGGGATAGATCATTGCAATTATTGATCTTCAACGAGGAATTCCTAGTAAGCGCAAGTC
ATCAGCTTGCGTTGATTACGTCCCTGCCCTTTGTACACACCGCCCGTCGCTTGTACCGAT
TGGATGGTCCGGTGAAATCTTCGGATAGCTGGTAGTTGGCTTGCCAT-----------CT
ACTGCTAAAAGTTGCTTAAACC--------------------------------------
----------------------------
>GU824726
------------------------------------------------------------
------------------------------------------------------------
------------------------------------------------------------
------------------------------------------------------------
------------------------------------------------------------
------------------------------------------------------------
------------------------------------------------------------
----------------CGGAGAGGGAGCATGAGAGACGGCTACCACATCCAAGGAAGGCA
GCAGGCGCGCAAATTACCCAATCCCGACACGGGGAGGTAGTGACAAAAAATAACAATACT
GGGCCCTTGTGGTCTGGTAATTGGAATGAGAACAATTTAAATCCCTTAACGAGTATCCAT
TAGAGGGCAAGTCTGGTGCCAGCAGCCGCGGTAATTCCAGCTCTAATAGCGTATATTAAA
GTTGTTGCAGTTAAAAAGCTCGTAGTTGGATTTTGGTGTCGGAC-AGGCG----------
----------------------------------------GTCGGCTT--TTGTCGTACT
GCCCTTC------------------------TGACGCCTTCCTTCT--------------
----------------GTGGACT----GCGTCA--CTCTTAACTGAGGGGCGTTTG----
--------GACGCAGATCGTTTACTGTGAGTAAATTAGAGTGTTCAAAGCAGGCCTT---
---ACGCTTGAATACATTAGCATGGAATAATAGAATAGGACGTCGG----GCCTATTTTG
TTGG-TTT----------------------------------AGGGACCGTCGTAATGAT
TAATAGGGACAGTTGGGGCCGTTCATATTCCGTAGTCAGAGGTGAAATTCTTGGATTTAC
GGAAGATGAACTACTGCGAAAGCATTCGGCAA-GGATGTTTTCGTTAATCAAGAACGAAA
GTTAGGGGATCGAAGACGATCAGATACCGTCGTAGTCTTAACCATAA-ACTATGCCGACT
CGGGATCAGCAAGTGTCG-TTC-------ACGACCTCGCTGGCACCGTGTGAGAAATCA-
-AAGTCTTTGGGTTCCGGGGGGAGTATGGTCGCAAGGCTGAAACTTAAAGGAATTGACGG
AAGGGCACCACCAGGAGTGGAGCCTGCGGCTTAATTTGACTCAACACGGGGAAACTCACC
AGGTCCAGATATAGCGAGGATTGACAGATTGACAGCTCTTTCTTGATTCTATGGGTGGTG
GTGCATGGCCGTTCTTAGTTGGTGGAGTGATTTGTCTGGTTAATTCCGATAACGAACGAG
ACCTCAGCCTACTAAATAGTAAC--GCCTGCTTCGG------------------------
--------------------------------CAGGT-GGATTACTTCTTAGAGGGACTT
TTCGAG-TCATCGAAAGGAAGTTTGAGGCAATAACAGGTCTGTGATGCCCTTAGATGTTC
TGGGCCGCACGCGCGCTACACTGATGAATTCAACGAGT----------------------
------------------------------------------------------------
-------------ATAACCTTGTCCGAAAGGTCCGGGTAATCTTTGAAACTTC-ATCGTG
ATGGGGATAGATCATTGCAATTATTGATCTTCAACGAGGAATTCCTAGTAAGCGCAAGTC
ATCAGCTTGCGTTGATTACGTCCCTGCCCTTTGTACACACCGCCCGTCGCTTGTACCGAT
TGGATGGTCCGGTGAAATCTTCGGATCGCTGGTTGTGAGGCTCGCCTT---------GCA
GCTGCGAAAAGTTGCTTAAACCTTATCATCTAGAGGAACAAGAAGTCGTAAGGGAGGT--
--------AACC----------------
>DQ244012
---CTGGTTGATCCTGCCAGTAGTCATATGCTTGTCTCAAAGATTAAGCCATGCATGTCT
AAGTGTAAAT-ACGTCTACACTGTGAAACTGCGAATGGCTCATTAAATCAGTTATCGTTT
ATTTGATGATCTCTT---GTTACATGGATAACCGTAGTAATTCTAGAGCTAATACATGCG
TC-------------------------AAGCCCCGACT---CACGAAGGGGTGTATTTAT
TAGATTCAAAACCAACCGT-------GTAAA-----AGCGTTCCTTGGTGATTCATAATA
ACTT-----------GTCGAACCGCACGCCC-TTGAGGCAGCGGTGATTCATTCAAATTT
CTGCCCTATCAACTTTCGATGGTAGGATAGAGGCCTACCATGGTTTTAACGGGTAAGGAG
AATTAGGGTTCGATTCCGGAGAGGGAGCCTGAGAGACGGCTACCACATCCAAGGAAGGCA
GCAGGCGCGCAAATTACCCAATCCCGACACGGGGAGGTAGTGACAAAAAATAACAATGTC
TGGCCCTACGGGCTAGGTTTTTGGAATGGGTACAATTTAAATCCCTTAACGAGGATCAAT
TAGAGGGCAAGTCTGGTGCCAGCAGCCGCGGTAATTCCAGCTCTAATAGCGTATATTAAA
GTTGTTGCAGTTAAAAAGCTCGTAGTTGGATTTTGAGGTCGATC-GGGCG----------
----------------------------------------GGCGGCGC--AAGTTGCACT
GCTTGGT------------------------CGGCTTCTTTCTTCC--------------
----------------GTGTG-----ACCAGCG--GCATTCACTTGTCGTTGTAAT----
--------TGCGCGGATCGTTTACTGTGAAAAAATTAGAGTGTTCAAGGCAGGCGTT---
----TGCTTGAATACATTAGCATGGAATAATGGAATAGGACTTCGG----ACCTATTTTG
TTGG-TTTC---------------------------------TAGGACCGTCGTAATGAT
TAATAGGGACAGTTGGGGCCGTTCATATTCCGTAGTCAGAGGTGAAATTCTTGGATTTAC
GGAAGATGAACTACTGCGAAAGCATTCGGCAA-GGATGTTTTCGTTAATCAAGAACGAAA
GTTAGGGGATCGAAGACGATCAGATACCGTCGTAGTCTTAACCATAA-ACTATGCCGACT
CGGGATCGGTGGGCGTTG-TTT-------ACGACCCCATCGGCACCGTGTGAGAAATCA-
-AAGTCTTTGGGTTCCGGGGGGAGTATGGTCGCAAGGCTGAAACTTAAAGGAATTGACGG
AAGGGCACCACCAGGAGTGGAGCCTGCGGCTTAATTTGACTCAACACGGGGAAACTCACC
AGGTCCAGACATGGGAAGGATTGACAGATTGAGAGCTCTTTCTTGATTCTATGGGTGGTG
GTGCATGGCCGTTCTTAGTTGGTGGAGTGATTTGTCTGGTTAATTCCGTTAACGAACGAG
ACCTCAGCCTGCTAACTAGTCAC--GGTAGTCTTGA------------------------
--------------------------------CTGCC-GGCCGGCTTCTTAGAGGGACTG
ATCGAGTTTATCGATCGGAAGTTTGAGGCAATAACAGGTCTGTGATGCCCTTAGATGTTC
TGGGCCGCACGCGCGCTACACTGATGACTCCAACGAGC----------------------
------------------------------------------------------------
-------------ACAAGCTTGATCGGAAGACCTGGCTAAACTCTTAAGCGTC-ATCGTG
ATGGGGATAGATTATTGCAATTATTAATCTTCAACGAGGAATTCCTAGTAAGCGTGAGTC
ATCAGCTCACGTTGATTACGTCCCTGCCCTTTGTACACACCGCCCGTCGCTCCTACCGAT
TGGATGTTCCGGTGAAATCTTCGGATCGCTGCTATCACCCCCGGGTGTTA----------
-GTGCGAGAAGTTGCTTAAACCTTAGCATCTAGAGGAAGGAGAAGTCGTAACAAGGTTTC
CGTAGGTGAACCTGCAG-----------
>AY919746
---------------------AGTCATATGCTTGTCTCAAAGATTAAGCCATGCATGTCT
AAGTGTAAAT-ACGTCTACACTGTGAAACTGCGAATGGCTCATTAAATCAGTTATCGTTT
ATTTGATGATCTCTC---GTTACATGGATAACCGTAGTAATTCTAGAGCTAATACATGCG
TC-------------------------AAGCCCCGACT---CACGAAGGGGTGTATTTAT
TAGATTCAAAACCAACCGG-------GTAAA-----ACCGTACCTTGGTGATTCATAATA
ACTT-----------GTCGAACCGCACGCCC-TTGAGGCAGCGGTGATTCATTCAAATTT
CTGCCCTATCAACTTTCGATGGTAGGATAGAGGCCTACCATGGTTTTAACGGGTAAGGAG
AATTAGGGTTCGATTCCGGAGAGGGAGCCTGAGAGACGGCTACCACATCCAAGGAAGGCA
GCAGGCGCGCAAATTACCCAATCCCGACACGGGGAGGTAGTGACAAAAAATAACAATGTC
TGGCCCTACGGGCTAGGTTTTTGGAATGGGTACAATTTAAATCCCTTAACGAGGATCAAT
TAGAGGGCAAGTCTGGTGCCAGCAGCCGCGGTAATTCCAGCTCCAATAGCGTATATTAAA
GTTGTTGCAGTTAAAAAGCTCGTAGTTGGATTTTGGGGGCGATC-GTGCG----------
----------------------------------------GGCAGCTT--TTGTTGTACT
GTTTGGT------------------------CGCCCTCTTTCTTCC--------------
----------------GTGTG-----ACCATGG--GCATTCACTTGTCTGTGTAAT----
--------TGCGCGGATCGTTTACTGTGAAAAAATTAGAGTGTTCAAGGCAGGCGTT---
----TGCTTGAATACATTAGCATGGAATAATGGAATAGGACTTCGG----ACCTATT---
TGTG-GTTC---------------------------------TAGGACCGTCGTAATGAT
TAATAGGGACAGTTGGGGCCGTTCATATTCCGTAGTCAGAGGTGAAATTCTTGGATTTAC
GGAAGATGAACTACTGCGAAAGCATTCGGCAA-GGATGTTTTCGTTAATCAAGAACGAAA
GTTAGGGGATCGAAGACGATCAGATACCGTCGTAGTCTTAACCATAA-ACTATGCCGACT
CGGGATCGGTGGGCGTTG-TTT-------ACGACCCCATCGGCACCGTGTGAGAAATCA-
-AAGTCTTTGGGTTCCGGGGGGAGTATGGTCGCAAGGCTGAAACTTAAAGGAATTGACGG
AAGGGCACCACCAGGAGTGGAGCCTGCGGCTTAATTTGACTCAACACGGGGAAACTCACC
AGGTCCAGACATGGGAAGGATTGACAGATTGAGAGCTCTTTCTTGATTCTATGGGTGGTG
GTGCATGGCCGTTCTTAGTTGGTGGAGTGATTTGTCTGGTTAATTCCGTTAACGAACGAG
ACCTCAGCCTGCTAACTAGTCAC--ATTAGTATTTA------------------------
--------------------------------CTGAT-GGCCGGCTTCTTAGAGGGACTG
ATCGAGTTTATCGATCGGAAGTTTGAGGCAATAACAGGTCTGTGATGCCCTTAGATGTTC
TGGGCCGCACGCGCGCTACACTGATGACTCCAACGAGC----------------------
------------------------------------------------------------
-------------ACAAGCTTGCCCGGAAGGTCTGGCTAAACTCATAAGCGTC-ATCGTG
ATGTGGATAGATTATTGCAATTATTAATCTTCAACGAGGAATTCCTAGTAAGCGTGAGTC
ATCAGCTCACGTTGATTACGTCCCTGCCCTTTGTACACACCGCCCGTCGCTCCTACCGAT
TGGATGTTCCGGTGAAATCTTCGGATCGCTGCCATCAGCTTTGGCTGTTA----------
-GTGCGAGAAGTTGCTTAAACCTTAGCATCTAGAGGAA----------------------
----------------------------
>AY919820
---------------------AGTCATATGCTTGTCTCAAAGATTAAGCCATGCATGTCT
AAGTGTAAAT-ACGTCTACACTGTGAAACTGCGAATGGCTCATTAAATCAGTTATCGTTT
ATTTGATGATCTCTC---GTTACATGGATAACCGTAGTAATTCTAGAGCTAATACATGCG
TC-------------------------AAGCCCCGACT---CACGAAGGGGTGTATTTAT
TAGATTCAAAACCAACCGG-------GTAAA-----ACCGTACCTTGGTGATTCATAATA
ACTT-----------GTCGAACCGCACGCCC-TTGAGGCAGCGGTGATTCATTCAAATTT
CTGCCCTATCAACTTTCGATGGTAGGATAGAGGCCTACCATGGTTTTAACGGGTAAGGAG
AATTAGGGTTCGATTCCGGAGAGGGAGCCTGAGAGACGGCTACCACATCCAAGGAAGGCA
GCAGGCGCGCAAATTACCCAATCCCGACACGGGGAGGTAGTGACAAAAAATAACAATGTC
TGGCCCTACGGGCTAGGTTTTTGGAATGGGTACAATTTAAATCCCTTAACGAGGATCAAT
TAGAGGGCAAGTCTGGTGCCAACAGCCGCGGTAATTCCAGCTCTAATAGCGTATATTAAA
GTTGTTGCAGTTAAAAAGCTCGTAGTTGGATTTTGGGGGCGATC-GTGCG----------
----------------------------------------GGCAGCTT--TTGTTGTACT
GTTTGGT------------------------CGCCCTCTTTCTTCC--------------
----------------GTGTG-----ACCATGG--GCATTCACTTGTCTGTGTAAT----
--------TGCGCGGATCGTTTACTGTGAAAAAATTAGAGTGTTCAAGGCAGGCGTT---
----TGCTTGAATACATTAGCATGGAATAATGGAATAGGACTTCGG----ACCTATTTTG
TTGG-TTTC---------------------------------TAGGACCGTCGTAATGAT
TAATAGGGACAGTTGGGGCCGTTCATATTCCGTAGTCAGAGGTGAAATTCTTGGATTTAC
GGAAGATGAACTACTGCGAAAGCATTCGGCAA-GGATGTTTTCGTTAATCAAGAACGAAA
GTTAGGGGATCGAAGACGATCAGATACCGTCGTAGTCTTAACCATAA-ACTATGCCGACT
CGGGATCGGTGGGCGTTG-TTT-------ACGACCCCATCGGCACCGTGTGAGAAATCA-
-AAGTCTTTGGGTTCCGGGGGGAGTATGGTCGCAAGGCTGAAACTTAAAGGAATTGACGG
AAGGGCACCACCAGGAGTGGAGCCTGCGGCTTAATTTGACTCAACACGGGGAAACTCACC
AGGTCCAGACATGGGAAGGATTGACAGATTGAGAGCTCTTTCTTGATTCTATGGGTGGTG
GTGCATGGCCGTTCTTAGTTGGTGGAGTGATTTGTCTGGTTAATTCCGTTAACGAACGAG
ACCTCAGCCTGCTAACTAGTCAC--ATTAGTATTTA------------------------
--------------------------------CTGAT-GGCCGGCTTCTTAGAGGGACTG
ATCGAGTTTATCGATCGGAAGTTTGAGGCAATAACAGGTCTGTGATGCCCTTAGATGTTC
TGGGCCGCACGCGCGCTACACTGATGACTCCAACGAGC----------------------
------------------------------------------------------------
-------------ACAAGCTTGCCCGGAAGGTCTGGCTAAACTCATAAGCGTC-ATCGTG
ATGGGGATAGATTATTGCAATTATTAATCTTCAACGAGGAATTCCTAGTAAGCGCGAGTC
ATCAGCTCGCGTTGATTACGTCCCTGCCCTTTGTACACACCGCCCGTCGCTCCTACCGAT
TGAATGGTCCGGTGAAATCTTCGGATTGCTGG-GTAGGTTTCGCAAGTTACC------TA
TCTGCGAGAAGTTGCTTGAACCTTATCATTTAGAGGAA----------------------
----------------------------
