# Supplementary material for: Cryptic Cryptophytes—Revision of the Genus Goniomonas
Source: J Eukaryot Microbiol. 2025 Sep 12;72(5):e70038. doi: 10.1111/jeu.70038 (PMC12432292; doi:10.1111/jeu.70038)
Supplement: Supplementary file 1 — Data S1: Supporting Information. [file JEU-72-e70038-s006.zip › Morphological summary_3rdRev.xlsx]

## Sheet: Tabelle2
	CL [mm]	CW [mm]	AF [mm]	PF [mm]	Cell shape	Flagella		Periplast plates	Ejectosomes	Origin	HFCC No.	18 rDNA
	mean ± sd	mean ± sd	mean ± sd	mean ± sd		Characteristics	Orientation		mean ± sd		strain	reference
Goniomonas truncata Stein 1878, emend.	7.3 ± 1.0 µm, n=22	5.5 ±0.6 µm, n = 22	5.4 ±0.6 µm, n=17	4.9 ± 0.5 µm, n=16	slightly elongated, ovoid to pear-shaped cell body, rounded towards posterior end, tapered, angularly truncated anterior end	both flagella are equipped with fine hairs, the shorter flagellum carries additional spikey appendages	both flagella are directed anterior-laterally	five irregularly shaped periplast plates on the left and six on the right side, n=14	average 2.3 ± 0.4 µm, n=7	freshwater	235
Goniomonas rhenensis n. sp.	9.3 ± 0.4 µm, n =20	6.4 ± 0.8 µm, n = 20	5.8 ± 0.7 µm, n = 20	4.6 ± 0.5 µm, n =20	slightly elongated, ovoid to pear-shaped cell body, rounded towards posterior end, tapered, angularly truncated anterior end	both flagella are smooth without visible appendages	both flagella are directed anterior laterally	six irregularly shaped periplast plates on the right side and four on the left side, n=7	1.7 ± 0.1 µm, n = 6	freshwater	251
Aquagoniomonas mylnikovii n. sp.	7.7 ± 1.1 µm, n = 19	4.7 ± 0.5 µm, n = 20	5.5 ±0.8 µm, n = 8	4.0 ± 1.2 µm, n =8	elongated, lean cell body, rounded, slightly tapered towards posterior end, angularly truncated anterior end	both flagella are smooth without visible appendages	both flagella are directed anterior laterally	four irregularly shaped periplast plates on the left side and five on the right side, n=9	2.0 ± 0.2 µm, n = 8	freshwater	23
Aquagoniomonas atacamiensis n. sp.	7.7 ± 0.8 µm; n = 15	5.0 ± 0.6 µm, n = 15	7.6 ± 0.1 µm, n = 3	5.6 ± 0 µm, n = 3	slightly elongated ovoid cell body, rounded towards posterior end, angularly truncated anterior end	both flagella are smooth without visible appendages	both flagella are directed anterior laterally	four irregularly shaped periplast plates on the left side and five on the right side, n=8	1.98 ± 0.52 µm, n = 4	freshwater	5007
Limnogoniomonas fijiensis n. sp.	9.3 ± 1.1 µm, n = 20	9.3 ± 1.1 µm, n = 20	6.8 ± 1.1 µm, n = 14	5.8 ± 0.5 µm, n = 13	elongated cell body, rounded towards posterior end, angularly truncated and obtuse anterior end	both flagella are smooth without visible appendages	both flagella are directed anterior laterally	four irregularly shaped periplast plates on the left side and five on the right side, n=9	2.2 ± 0.4 µm, n =7	freshwater	162
Baltigoniomonas juergensii n. sp.	7.7 ± 0.9 µm, n = 20	6.1 ± 0.6 µm, n = 20	6.7 ±0.6 µm, n = 20	6.1 ± 0.6 µm, n = 20	ovoid cells with a truncated anterior end	anterior flagellum equipped with hairs, posterior flagellum is smooth	anterior flagellum is directed anterior-laterally, posterior flagellum is directed towards the cell body and oftentimes carried laying over the cell	four rectangular periplast plates on the left side and three on the right side, n=5	not observed	brackish	22

## Sheet: Tabelle3
	CL [mm]	CW [mm]	AF [mm]	PF [mm]	Cell shape	Flagella		Periplast plates	Ejectosomes	Origin	HFCC No.	18 rDNA
	mean ± sd	mean ± sd	mean ± sd	mean ± sd		Characteristics	Orientation		mean ± sd		strain	reference
Marigoniomonas sp.	4.4 ± 0.4 µm, n = 20	3.7 ± 0.5 µm, n = 20	4.9 ± 0.6 µm, n = 21	6.77 ± 1.12 µm, n = 17	roundish, slightly d-shaped cells with a truncated anterior end	anterior flagellum covered with hairs, posterior flagellum is smooth	anterior flagellum directed anterior-laterally, posterior flagellum is directed towards the cell body and is often carried laying over the cell	five rectangular periplast plates on the left side and four on the right side, n=8	1.7 ± 0.1 µm, n=15	marine	841
Marigoniomonas sp.	4.2 ± 0.5 μm, n = 19	3.8 ± 0.5 μm, n = 20	5.0 ± 0.5, n = 17	4.0 ± 0.5 μm , n = 18	almost round, slightly pointed towards posterior end, truncated anterior end	both comparably thick, smooth and short, anterior flagellum is slightly longer	anterior flagellum directed anterior-laterally, posterior flagellum is directed towards the cell body	no data due to methological difficulties	1.7 ± 0.2 μm, n = 16	marine	272
Thalassogoniomonas amphinema n. comb.	4.2 ± 0.5 μm, n = 19	3.8 ± 0.5 μm, n = 19	5.1 ± 0.7 μm, n =16	7.4 738 ± 0.8 μm, n = 18	cup shaped, slightly elongated, with tapered posterior and 734 truncated, obtuse anterior end	two smooth flagella of unequal length	anterior flagellum directed anterior-laterally, posterior flagellum generally directed towards the cell body	no data due to methological difficulties	1.9 ± 0.2 μm, n = 12	marine	1666
Poseidogoniomonas azorensis n. sp.	4.7 ± 0.5 μm, n = 18	3.5 ± 0.5 μm, n =18	5.0 ± 0.8 μm, n = 15	6.8± 1.1 μm, n = 14	roundish, slightly elongated cell body, rounded towards posterior end, truncated anterior end, sides almost parallel to each other	anterior flagellum carries several fine hairs, posterior flagellum smooth	anterior flagellum is directed anterior-laterally, posterior flagellum is directed towards the cell body often curved over the cell body	Cells carry five rectangular periplast plates on the right side and four on the left side, n=12	1.6 ± 0.1 µm, n = 5	marine	157
Cosmogoniomonas martincerecadai n. comb.	5.6 ± 0.51 µm, n=90	3.5 ± 0.57 µm, n = 90	5.18 ± 0.44 µm, n=45	6.32 ± 0.45 µm , n = 45	anterior truncate oval shape	two flagella of unequal length, appendages visible only on the short flagellum	two flagella, one the long one, which trails behind, one shorter one, held straight while swimming	no data	no data	marine	/
Neptunogoniomonas avonlea n. comb.	8-11 µm				flattened cell body,somewhat truncated at the anterior.	Subequal, slightly longer than the cell, fine hairs on anterior flagellum, smooth posterior flagellum.	One flagellum is directed forward, one runs backward toward the cell posterior	four dorsal, 3 ventral (left/right)		marine	/

## Sheet: Tabelle1
Species	CL [µm]	CW [µm]	AF [µm]	PF [µm]	Cell shape	Flagella		Periplast plates	Ejectosomes	Origin	18 rDNA
	mean ± sd	mean ± sd	mean ± sd	mean ± sd		Characteristics	Orientation		mean ± sd		Reference
Goniomonas truncata Stein 1878, emend. (HFCC235)	7.3 ± 1.0 µm, n=22	5.5 ±0.6 µm, n = 22	5.4 ±0.6 µm, n=17	4.9 ± 0.5 µm, n=16	slightly elongated, ovoid to pear-shaped cell body, rounded towards posterior end, tapered, angularly truncated anterior end	both flagella are equipped with fine hairs, the shorter flagellum carries additional spikey appendages	both flagella are directed anterior-laterally	five irregularly shaped periplast plates on the left and six on the right side, n=14	average 2.3 ± 0.4 µm, n=7	freshwater
Goniomonas rhenensis n. sp. (HFCC251)	9.3 ± 0.4 µm, n =20	6.4 ± 0.8 µm, n = 20	5.8 ± 0.7 µm, n = 20	4.6 ± 0.5 µm, n =20	slightly elongated, ovoid to pear-shaped cell body, rounded towards posterior end, tapered, angularly truncated anterior end	both flagella are smooth without visible appendages	both flagella are directed anterior laterally	six irregularly shaped periplast plates on the right side and four on the left side, n=7	1.7 ± 0.1 µm, n = 6	freshwater
Aquagoniomonas mylnikovii n. sp.(HFCC23)	7.7 ± 1.1 µm, n = 19	4.7 ± 0.5 µm, n = 20	5.5 ±0.8 µm, n = 8	4.0 ± 1.2 µm, n =8	elongated, lean cell body, rounded, slightly tapered towards posterior end, angularly truncated anterior end	both flagella are smooth without visible appendages	both flagella are directed anterior laterally	four irregularly shaped periplast plates on the left side and five on the right side, n=9	2.0 ± 0.2 µm, n = 8	freshwater
Aquagoniomonas atacamiensis n. sp. (HFCC5007)	7.7 ± 0.8 µm; n = 15	5.0 ± 0.6 µm, n = 15	7.6 ± 0.1 µm, n = 3	5.6 ± 0 µm, n = 3	slightly elongated ovoid cell body, rounded towards posterior end, angularly truncated anterior end	both flagella are smooth without visible appendages	both flagella are directed anterior laterally	four irregularly shaped periplast plates on the left side and five on the right side, n=8	1.98 ± 0.52 µm, n = 4	freshwater
Limnogoniomonas fijiensis n. sp. (HFCC162)	9.3 ± 1.1 µm, n = 20	9.3 ± 1.1 µm, n = 20	6.8 ± 1.1 µm, n = 14	5.8 ± 0.5 µm, n = 13	elongated cell body, rounded towards posterior end, angularly truncated and obtuse anterior end	both flagella are smooth without visible appendages	both flagella are directed anterior laterally	four irregularly shaped periplast plates on the left side and five on the right side, n=9	2.2 ± 0.4 µm, n =7	freshwater
Baltigoniomonas juergensii n. sp. (HFCC22)	7.7 ± 0.9 µm, n = 20	6.1 ± 0.6 µm, n = 20	6.7 ±0.6 µm, n = 20	6.1 ± 0.6 µm, n = 20	ovoid cells with a truncated anterior end	anterior flagellum equipped with hairs, posterior flagellum is smooth	anterior flagellum is directed anterior-laterally, posterior flagellum is directed towards the cell body and oftentimes carried laying over the cell	four rectangular periplast plates on the left side and three on the right side, n=5	not observed	brackish
Marigoniomonas ulleungensis n. comb. (UH_01; MPRBK-0001)	2-6 µm	3-5 µm	NA	NA	NA	two almost equal flagella, slightly longer than cell length,anterior flagellum with hairs, other, laterally oriented flagellum is smooth	one flagellum orientated laterally	three on the left side and four on the right side	NA	marine	PQ436815, PQ432910
Marigoniomonas lingua n. comb. (GW; MPRBK-0002)	3-6 µm	3-5 µm	NA	NA	NA	two almost equal flagella, slightly longer than cell length,anterior flagellum bears hairs whereas the posterior one is smooth	NA	three on the left side and five on the right side	NA	marine	PQ448234, PQ448237
Marigoniomonas sp. (HFCC841)	4.4 ± 0.4 µm, n = 20	3.7 ± 0.5 µm, n = 20	4.9 ± 0.6 µm, n = 21	6.77 ± 1.12 µm, n = 17	roundish, slightly d-shaped cells with a truncated anterior end	anterior flagellum covered with hairs, posterior flagellum is smooth	anterior flagellum directed anterior-laterally, posterior flagellum is directed towards the cell body and is often carried laying over the cell	five rectangular periplast plates on the left side and four on the right side, n=8	1.7 ± 0.1 µm, n=15	marine
Marigoniomonas sp. (HFCC272)	4.2 ± 0.5 μm, n = 19	3.8 ± 0.5 μm, n = 20	5.0 ± 0.5, n = 17	4.0 ± 0.5 μm , n = 18	almost round, slightly pointed towards posterior end, truncated anterior end	both comparably thick, smooth and short, anterior flagellum is slightly longer	anterior flagellum directed anterior-laterally, posterior flagellum is directed towards the cell body	no data due to methological difficulties	1.7 ± 0.2 μm, n = 16	marine
Thalassogoniomonas amphinema n. comb. (HFCC1666)	4.2 ± 0.5 μm, n = 19	3.8 ± 0.5 μm, n = 19	5.1 ± 0.7 μm, n =16	7.4 738 ± 0.8 μm, n = 18	cup shaped, slightly elongated, with tapered posterior and 734 truncated, obtuse anterior end	two smooth flagella of unequal length	anterior flagellum directed anterior-laterally, posterior flagellum generally directed towards the cell body	no data due to methological difficulties	1.9 ± 0.2 μm, n = 12	marine
Poseidogoniomonas sp. (HFCC157)	4.7 ± 0.5 μm, n = 18	3.5 ± 0.5 μm, n =18	5.0 ± 0.8 μm, n = 15	6.8± 1.1 μm, n = 14	roundish, slightly elongated cell body, rounded towards posterior end, truncated anterior end, sides almost parallel to each other	anterior flagellum carries several fine hairs, posterior flagellum smooth	anterior flagellum is directed anterior-laterally, posterior flagellum is directed towards the cell body often curved over the cell body	Cells carry five rectangular periplast plates on the right side and four on the left side, n=12	1.6 ± 0.1 µm, n = 5	marine
Poseidogoniomonas duplex n. comb. (PT_04; MPRBK_0003)	4-6 µm	3-4 µm	NA	NA	NA	shorter anterior flagellum slightly longer than cell lenght, bears hairs, posterior flagellum is smooth and 1.5 times longer than cell length	NA	five on the left side and three on the right side	NA	marine	PQ436667, PQ436816
Cosmogoniomonas martincerecadai n. comb. (CCAP980/2)	5.6 ± 0.51 µm, n=90	3.5 ± 0.57 µm, n = 90	5.18 ± 0.44 µm, n=45	6.32 ± 0.45 µm , n = 45	anterior truncate oval shape	two flagella of unequal length, appendages visible only on the short flagellum	two flagella, one the long one, which trails behind, one shorter one, held straight while swimming	no data	no data	marine	EU047707
Neptunogoniomonas avonlea n. comb. (PLY722)	8-11 µm				flattened cell body,somewhat truncated at the anterior.	Subequal, slightly longer than the cell, fine hairs on anterior flagellum, smooth posterior flagellum.	One flagellum is directed forward, one runs backward toward the cell posterior	four dorsal, 3 ventral (left/right)		marine	JQ434475, JQ434476
